# Supplementary material for: Publisher Correction: Genomic content typifying a prevalent clade of bovine mastitis-associated Escherichia coli
Source: Sci Rep. 2020 Sep 25;10:16071. doi: 10.1038/s41598-020-72806-w (PMC7519030; doi:10.1038/s41598-020-72806-w)
Supplement: Supplementary file 1 — Additional Table 1. [file 41598_2020_72806_MOESM1_ESM.xml]

<?xml version="1.0"?>
<?mso-application progid="Excel.Sheet"?>
<Workbook xmlns="urn:schemas-microsoft-com:office:spreadsheet"
 xmlns:o="urn:schemas-microsoft-com:office:office"
 xmlns:x="urn:schemas-microsoft-com:office:excel"
 xmlns:ss="urn:schemas-microsoft-com:office:spreadsheet"
 xmlns:html="http://www.w3.org/TR/REC-html40">
 <DocumentProperties xmlns="urn:schemas-microsoft-com:office:office">
  <Author>RJG</Author>
  <LastAuthor>Asher Ezekiel</LastAuthor>
  <Created>2015-10-28T16:11:37Z</Created>
  <LastSaved>2016-03-01T14:12:57Z</LastSaved>
  <Company>HWU</Company>
  <Version>16.00</Version>
 </DocumentProperties>
 <OfficeDocumentSettings xmlns="urn:schemas-microsoft-com:office:office">
  <AllowPNG/>
 </OfficeDocumentSettings>
 <ExcelWorkbook xmlns="urn:schemas-microsoft-com:office:excel">
  <WindowHeight>7620</WindowHeight>
  <WindowWidth>20490</WindowWidth>
  <WindowTopX>0</WindowTopX>
  <WindowTopY>0</WindowTopY>
  <ProtectStructure>False</ProtectStructure>
  <ProtectWindows>False</ProtectWindows>
 </ExcelWorkbook>
 <Styles>
  <Style ss:ID="Default" ss:Name="Normal">
   <Alignment ss:Vertical="Bottom"/>
   <Borders/>
   <Font ss:FontName="Calibri" x:Family="Swiss" ss:Size="11" ss:Color="#000000"/>
   <Interior/>
   <NumberFormat/>
   <Protection/>
  </Style>
  <Style ss:ID="s62">
   <Font ss:FontName="Calibri" x:Family="Swiss" ss:Size="11" ss:Color="#000000"/>
  </Style>
 </Styles>
 <Worksheet ss:Name="additional file 1- strain list">
  <Table ss:ExpandedColumnCount="13" ss:ExpandedRowCount="2952" x:FullColumns="1"
   x:FullRows="1" ss:DefaultRowHeight="14.4375">
   <Column ss:AutoFitWidth="0" ss:Width="157.5"/>
   <Row ss:AutoFitHeight="0">
    <Cell ss:StyleID="s62"><Data ss:Type="String">Name</Data></Cell>
    <Cell ss:StyleID="s62"><Data ss:Type="String">number of contigs in assembly</Data></Cell>
    <Cell ss:StyleID="s62"><Data ss:Type="String">excluded because high contig count</Data></Cell>
    <Cell ss:StyleID="s62"><Data ss:Type="String">phylogroup A isolates</Data></Cell>
    <Cell ss:StyleID="s62"><Data ss:Type="String">mastitis isolate</Data></Cell>
    <Cell ss:StyleID="s62"><Data ss:Type="String">strain</Data></Cell>
    <Cell ss:StyleID="s62"><Data ss:Type="String">biosample</Data></Cell>
    <Cell><Data ss:Type="String">accession</Data></Cell>
    <Cell ss:StyleID="s62"><Data ss:Type="String">country</Data></Cell>
    <Cell ss:StyleID="s62"><Data ss:Type="String">host</Data></Cell>
    <Cell ss:StyleID="s62"><Data ss:Type="String">source</Data></Cell>
    <Cell ss:StyleID="s62"><Data ss:Type="String">reference</Data></Cell>
    <Cell ss:StyleID="s62"><Data ss:Type="String">author</Data></Cell>
   </Row>
   <Row ss:AutoFitHeight="0">
    <Cell ss:StyleID="s62"><Data ss:Type="String">Escherichia coli 1303</Data></Cell>
    <Cell ss:StyleID="s62"><Data ss:Type="Number">4</Data></Cell>
    <Cell ss:StyleID="s62"><Data ss:Type="Number">0</Data></Cell>
    <Cell ss:StyleID="s62"><Data ss:Type="Number">1</Data></Cell>
    <Cell ss:StyleID="s62"><Data ss:Type="Number">1</Data></Cell>
    <Cell ss:StyleID="s62"><Data ss:Type="Number">1303</Data></Cell>
    <Cell ss:StyleID="s62"><Data ss:Type="String">SAMN02949643</Data></Cell>
    <Cell><Data ss:Type="String">CP009166</Data></Cell>
    <Cell ss:StyleID="s62"><Data ss:Type="String">not_found</Data></Cell>
    <Cell ss:StyleID="s62"><Data ss:Type="String">Bos taurus (bovine)</Data></Cell>
    <Cell ss:StyleID="s62"><Data ss:Type="String">udder acute mastitis</Data></Cell>
    <Cell ss:StyleID="s62"><Data ss:Type="String">Leimbach,A., Poehlein,A., Daniel,R. and Dobrindt,U. Leimbach,A., Poehlein,A., Daniel,R. and Dobrindt,U.</Data></Cell>
    <Cell ss:StyleID="s62"><Data ss:Type="String">Complete genome sequences of Escherichia coli strains 1303 and ECC-1470 isolated from bovine mastitis Direct Submission</Data></Cell>
   </Row>
   <Row ss:AutoFitHeight="0">
    <Cell ss:StyleID="s62"><Data ss:Type="String">Escherichia coli D6-117_07.11</Data></Cell>
    <Cell ss:StyleID="s62"><Data ss:Type="Number">52</Data></Cell>
    <Cell ss:StyleID="s62"><Data ss:Type="Number">0</Data></Cell>
    <Cell ss:StyleID="s62"><Data ss:Type="Number">1</Data></Cell>
    <Cell ss:StyleID="s62"><Data ss:Type="Number">1</Data></Cell>
    <Cell ss:StyleID="s62"><Data ss:Type="String">D6-117_07.11</Data></Cell>
    <Cell ss:StyleID="s62"><Data ss:Type="String">PRJEB4685</Data></Cell>
    <Cell><Data ss:Type="String">CCCP010000001</Data></Cell>
    <Cell ss:StyleID="s62"><Data ss:Type="String">France</Data></Cell>
    <Cell ss:StyleID="s62"><Data ss:Type="String">Bos taurus (bovine)</Data></Cell>
    <Cell ss:StyleID="s62"><Data ss:Type="String">Mastitis</Data></Cell>
    <Cell ss:StyleID="s62"><Data ss:Type="String">Kempf,F., Loux,V., Germon,P.</Data></Cell>
    <Cell ss:StyleID="s62"><Data ss:Type="String">Genome sequence of four bovine mastitis-causing Escherichia coli strains : Unpublished</Data></Cell>
   </Row>
   <Row ss:AutoFitHeight="0">
    <Cell ss:StyleID="s62"><Data ss:Type="String">Escherichia coli ECC-Z</Data></Cell>
    <Cell ss:StyleID="s62"><Data ss:Type="Number">24</Data></Cell>
    <Cell ss:StyleID="s62"><Data ss:Type="Number">0</Data></Cell>
    <Cell ss:StyleID="s62"><Data ss:Type="Number">1</Data></Cell>
    <Cell ss:StyleID="s62"><Data ss:Type="Number">1</Data></Cell>
    <Cell ss:StyleID="s62"><Data ss:Type="String">ECC-Z</Data></Cell>
    <Cell ss:StyleID="s62"><Data ss:Type="String">SAMN02429038</Data></Cell>
    <Cell><Data ss:Type="String">AHHN01000001</Data></Cell>
    <Cell ss:StyleID="s62"><Data ss:Type="String">USA: NY</Data></Cell>
    <Cell ss:StyleID="s62"><Data ss:Type="String">bovine</Data></Cell>
    <Cell ss:StyleID="s62"><Data ss:Type="String">persistent mastitis</Data></Cell>
    <Cell ss:StyleID="s62"><Data ss:Type="String">Suzuki,H., Richards,V., Lefebure,T., Pavinski Bitar,P., Lang,P. and Stanhope,M.</Data></Cell>
    <Cell ss:StyleID="s62"><Data ss:Type="String">Direct Submission</Data></Cell>
   </Row>
   <Row ss:AutoFitHeight="0">
    <Cell ss:StyleID="s62"><Data ss:Type="String">Escherichia coli G109</Data></Cell>
    <Cell ss:StyleID="s62"><Data ss:Type="Number">165</Data></Cell>
    <Cell ss:StyleID="s62"><Data ss:Type="Number">0</Data></Cell>
    <Cell ss:StyleID="s62"><Data ss:Type="Number">1</Data></Cell>
    <Cell ss:StyleID="s62"><Data ss:Type="Number">1</Data></Cell>
    <Cell ss:StyleID="s62"><Data ss:Type="String">G109</Data></Cell>
    <Cell><Data ss:Type="String">SAMN04334701</Data></Cell>
    <Cell><Data ss:Type="String">LONI00000000</Data></Cell>
    <Cell ss:StyleID="s62"><Data ss:Type="String">France</Data></Cell>
    <Cell ss:StyleID="s62"><Data ss:Type="String">Bos taurus (bovine)</Data></Cell>
    <Cell ss:StyleID="s62"><Data ss:Type="String">Mastitis</Data></Cell>
    <Cell><Data ss:Type="String">Goldstone, R.J., Harris, S., Meyer, E., Breyne, K., Rainard, P., Germon, P., Shpigel, N., Dobrint., U., Pyorala, S., Smith,D. G. E.</Data></Cell>
    <Cell ss:StyleID="s62"><Data ss:Type="String">This study</Data></Cell>
   </Row>
   <Row ss:AutoFitHeight="0">
    <Cell ss:StyleID="s62"><Data ss:Type="String">Escherichia coli G111</Data></Cell>
    <Cell ss:StyleID="s62"><Data ss:Type="Number">100</Data></Cell>
    <Cell ss:StyleID="s62"><Data ss:Type="Number">0</Data></Cell>
    <Cell ss:StyleID="s62"><Data ss:Type="Number">1</Data></Cell>
    <Cell ss:StyleID="s62"><Data ss:Type="Number">1</Data></Cell>
    <Cell ss:StyleID="s62"><Data ss:Type="String">G111</Data></Cell>
    <Cell><Data ss:Type="String">SAMN04334702</Data></Cell>
    <Cell><Data ss:Type="String">LONJ00000000</Data></Cell>
    <Cell ss:StyleID="s62"><Data ss:Type="String">France</Data></Cell>
    <Cell ss:StyleID="s62"><Data ss:Type="String">Bos taurus (bovine)</Data></Cell>
    <Cell ss:StyleID="s62"><Data ss:Type="String">Mastitis</Data></Cell>
    <Cell><Data ss:Type="String">Goldstone, R.J., Harris, S., Meyer, E., Breyne, K., Rainard, P., Germon, P., Shpigel, N., Dobrint., U., Pyorala, S., Smith,D. G. E.</Data></Cell>
    <Cell ss:StyleID="s62"><Data ss:Type="String">This study</Data></Cell>
   </Row>
   <Row ss:AutoFitHeight="0">
    <Cell ss:StyleID="s62"><Data ss:Type="String">Escherichia coli G114</Data></Cell>
    <Cell ss:StyleID="s62"><Data ss:Type="Number">227</Data></Cell>
    <Cell ss:StyleID="s62"><Data ss:Type="Number">0</Data></Cell>
    <Cell ss:StyleID="s62"><Data ss:Type="Number">1</Data></Cell>
    <Cell ss:StyleID="s62"><Data ss:Type="Number">1</Data></Cell>
    <Cell ss:StyleID="s62"><Data ss:Type="String">G114</Data></Cell>
    <Cell><Data ss:Type="String">SAMN04334703</Data></Cell>
    <Cell><Data ss:Type="String">LONK00000000</Data></Cell>
    <Cell ss:StyleID="s62"><Data ss:Type="String">France</Data></Cell>
    <Cell ss:StyleID="s62"><Data ss:Type="String">Bos taurus (bovine)</Data></Cell>
    <Cell ss:StyleID="s62"><Data ss:Type="String">Mastitis</Data></Cell>
    <Cell><Data ss:Type="String">Goldstone, R.J., Harris, S., Meyer, E., Breyne, K., Rainard, P., Germon, P., Shpigel, N., Dobrint., U., Pyorala, S., Smith,D. G. E.</Data></Cell>
    <Cell ss:StyleID="s62"><Data ss:Type="String">This study</Data></Cell>
   </Row>
   <Row ss:AutoFitHeight="0">
    <Cell ss:StyleID="s62"><Data ss:Type="String">Escherichia coli G138</Data></Cell>
    <Cell ss:StyleID="s62"><Data ss:Type="Number">220</Data></Cell>
    <Cell ss:StyleID="s62"><Data ss:Type="Number">0</Data></Cell>
    <Cell ss:StyleID="s62"><Data ss:Type="Number">1</Data></Cell>
    <Cell ss:StyleID="s62"><Data ss:Type="Number">1</Data></Cell>
    <Cell ss:StyleID="s62"><Data ss:Type="String">G138</Data></Cell>
    <Cell><Data ss:Type="String">SAMN04334704</Data></Cell>
    <Cell><Data ss:Type="String">LONL00000000</Data></Cell>
    <Cell ss:StyleID="s62"><Data ss:Type="String">France</Data></Cell>
    <Cell ss:StyleID="s62"><Data ss:Type="String">Bos taurus (bovine)</Data></Cell>
    <Cell ss:StyleID="s62"><Data ss:Type="String">Mastitis</Data></Cell>
    <Cell><Data ss:Type="String">Goldstone, R.J., Harris, S., Meyer, E., Breyne, K., Rainard, P., Germon, P., Shpigel, N., Dobrint., U., Pyorala, S., Smith,D. G. E.</Data></Cell>
    <Cell ss:StyleID="s62"><Data ss:Type="String">This study</Data></Cell>
   </Row>
   <Row ss:AutoFitHeight="0">
    <Cell ss:StyleID="s62"><Data ss:Type="String">Escherichia coli G15</Data></Cell>
    <Cell ss:StyleID="s62"><Data ss:Type="Number">207</Data></Cell>
    <Cell ss:StyleID="s62"><Data ss:Type="Number">0</Data></Cell>
    <Cell ss:StyleID="s62"><Data ss:Type="Number">1</Data></Cell>
    <Cell ss:StyleID="s62"><Data ss:Type="Number">1</Data></Cell>
    <Cell ss:StyleID="s62"><Data ss:Type="String">G15</Data></Cell>
    <Cell><Data ss:Type="String">SAMN04334705</Data></Cell>
    <Cell><Data ss:Type="String">LONM00000000</Data></Cell>
    <Cell ss:StyleID="s62"><Data ss:Type="String">Belgium</Data></Cell>
    <Cell ss:StyleID="s62"><Data ss:Type="String">Bos taurus (bovine)</Data></Cell>
    <Cell ss:StyleID="s62"><Data ss:Type="String">Mastitis</Data></Cell>
    <Cell><Data ss:Type="String">Goldstone, R.J., Harris, S., Meyer, E., Breyne, K., Rainard, P., Germon, P., Shpigel, N., Dobrint., U., Pyorala, S., Smith,D. G. E.</Data></Cell>
    <Cell ss:StyleID="s62"><Data ss:Type="String">This study</Data></Cell>
   </Row>
   <Row ss:AutoFitHeight="0">
    <Cell ss:StyleID="s62"><Data ss:Type="String">Escherichia coli G150</Data></Cell>
    <Cell ss:StyleID="s62"><Data ss:Type="Number">153</Data></Cell>
    <Cell ss:StyleID="s62"><Data ss:Type="Number">0</Data></Cell>
    <Cell ss:StyleID="s62"><Data ss:Type="Number">1</Data></Cell>
    <Cell ss:StyleID="s62"><Data ss:Type="Number">1</Data></Cell>
    <Cell ss:StyleID="s62"><Data ss:Type="String">G150</Data></Cell>
    <Cell><Data ss:Type="String">SAMN04334706</Data></Cell>
    <Cell><Data ss:Type="String">LONN00000000</Data></Cell>
    <Cell ss:StyleID="s62"><Data ss:Type="String">France</Data></Cell>
    <Cell ss:StyleID="s62"><Data ss:Type="String">Bos taurus (bovine)</Data></Cell>
    <Cell ss:StyleID="s62"><Data ss:Type="String">Mastitis</Data></Cell>
    <Cell><Data ss:Type="String">Goldstone, R.J., Harris, S., Meyer, E., Breyne, K., Rainard, P., Germon, P., Shpigel, N., Dobrint., U., Pyorala, S., Smith,D. G. E.</Data></Cell>
    <Cell ss:StyleID="s62"><Data ss:Type="String">This study</Data></Cell>
   </Row>
   <Row ss:AutoFitHeight="0">
    <Cell ss:StyleID="s62"><Data ss:Type="String">Escherichia coli G158</Data></Cell>
    <Cell ss:StyleID="s62"><Data ss:Type="Number">158</Data></Cell>
    <Cell ss:StyleID="s62"><Data ss:Type="Number">0</Data></Cell>
    <Cell ss:StyleID="s62"><Data ss:Type="Number">1</Data></Cell>
    <Cell ss:StyleID="s62"><Data ss:Type="Number">1</Data></Cell>
    <Cell ss:StyleID="s62"><Data ss:Type="String">G158</Data></Cell>
    <Cell><Data ss:Type="String">SAMN04334707</Data></Cell>
    <Cell><Data ss:Type="String">LONO00000000</Data></Cell>
    <Cell ss:StyleID="s62"><Data ss:Type="String">France</Data></Cell>
    <Cell ss:StyleID="s62"><Data ss:Type="String">Bos taurus (bovine)</Data></Cell>
    <Cell ss:StyleID="s62"><Data ss:Type="String">Mastitis</Data></Cell>
    <Cell><Data ss:Type="String">Goldstone, R.J., Harris, S., Meyer, E., Breyne, K., Rainard, P., Germon, P., Shpigel, N., Dobrint., U., Pyorala, S., Smith,D. G. E.</Data></Cell>
    <Cell ss:StyleID="s62"><Data ss:Type="String">This study</Data></Cell>
   </Row>
   <Row ss:AutoFitHeight="0">
    <Cell ss:StyleID="s62"><Data ss:Type="String">Escherichia coli G16</Data></Cell>
    <Cell ss:StyleID="s62"><Data ss:Type="Number">117</Data></Cell>
    <Cell ss:StyleID="s62"><Data ss:Type="Number">0</Data></Cell>
    <Cell ss:StyleID="s62"><Data ss:Type="Number">1</Data></Cell>
    <Cell ss:StyleID="s62"><Data ss:Type="Number">1</Data></Cell>
    <Cell ss:StyleID="s62"><Data ss:Type="String">G16</Data></Cell>
    <Cell><Data ss:Type="String">SAMN04334708</Data></Cell>
    <Cell><Data ss:Type="String">LONP00000000</Data></Cell>
    <Cell ss:StyleID="s62"><Data ss:Type="String">Belgium</Data></Cell>
    <Cell ss:StyleID="s62"><Data ss:Type="String">Bos taurus (bovine)</Data></Cell>
    <Cell ss:StyleID="s62"><Data ss:Type="String">Mastitis</Data></Cell>
    <Cell><Data ss:Type="String">Goldstone, R.J., Harris, S., Meyer, E., Breyne, K., Rainard, P., Germon, P., Shpigel, N., Dobrint., U., Pyorala, S., Smith,D. G. E.</Data></Cell>
    <Cell ss:StyleID="s62"><Data ss:Type="String">This study</Data></Cell>
   </Row>
   <Row ss:AutoFitHeight="0">
    <Cell ss:StyleID="s62"><Data ss:Type="String">Escherichia coli G169</Data></Cell>
    <Cell ss:StyleID="s62"><Data ss:Type="Number">149</Data></Cell>
    <Cell ss:StyleID="s62"><Data ss:Type="Number">0</Data></Cell>
    <Cell ss:StyleID="s62"><Data ss:Type="Number">1</Data></Cell>
    <Cell ss:StyleID="s62"><Data ss:Type="Number">1</Data></Cell>
    <Cell ss:StyleID="s62"><Data ss:Type="String">G169</Data></Cell>
    <Cell><Data ss:Type="String">SAMN04334709</Data></Cell>
    <Cell><Data ss:Type="String">LONQ00000000</Data></Cell>
    <Cell ss:StyleID="s62"><Data ss:Type="String">France</Data></Cell>
    <Cell ss:StyleID="s62"><Data ss:Type="String">Bos taurus (bovine)</Data></Cell>
    <Cell ss:StyleID="s62"><Data ss:Type="String">Mastitis</Data></Cell>
    <Cell><Data ss:Type="String">Goldstone, R.J., Harris, S., Meyer, E., Breyne, K., Rainard, P., Germon, P., Shpigel, N., Dobrint., U., Pyorala, S., Smith,D. G. E.</Data></Cell>
    <Cell ss:StyleID="s62"><Data ss:Type="String">This study</Data></Cell>
   </Row>
   <Row ss:AutoFitHeight="0">
    <Cell ss:StyleID="s62"><Data ss:Type="String">Escherichia coli G17</Data></Cell>
    <Cell ss:StyleID="s62"><Data ss:Type="Number">131</Data></Cell>
    <Cell ss:StyleID="s62"><Data ss:Type="Number">0</Data></Cell>
    <Cell ss:StyleID="s62"><Data ss:Type="Number">1</Data></Cell>
    <Cell ss:StyleID="s62"><Data ss:Type="Number">1</Data></Cell>
    <Cell ss:StyleID="s62"><Data ss:Type="String">G17</Data></Cell>
    <Cell><Data ss:Type="String">SAMN04334710</Data></Cell>
    <Cell><Data ss:Type="String">LONR00000000</Data></Cell>
    <Cell ss:StyleID="s62"><Data ss:Type="String">Belgium</Data></Cell>
    <Cell ss:StyleID="s62"><Data ss:Type="String">Bos taurus (bovine)</Data></Cell>
    <Cell ss:StyleID="s62"><Data ss:Type="String">Mastitis</Data></Cell>
    <Cell><Data ss:Type="String">Goldstone, R.J., Harris, S., Meyer, E., Breyne, K., Rainard, P., Germon, P., Shpigel, N., Dobrint., U., Pyorala, S., Smith,D. G. E.</Data></Cell>
    <Cell ss:StyleID="s62"><Data ss:Type="String">This study</Data></Cell>
   </Row>
   <Row ss:AutoFitHeight="0">
    <Cell ss:StyleID="s62"><Data ss:Type="String">Escherichia coli G177</Data></Cell>
    <Cell ss:StyleID="s62"><Data ss:Type="Number">311</Data></Cell>
    <Cell ss:StyleID="s62"><Data ss:Type="Number">0</Data></Cell>
    <Cell ss:StyleID="s62"><Data ss:Type="Number">1</Data></Cell>
    <Cell ss:StyleID="s62"><Data ss:Type="Number">1</Data></Cell>
    <Cell ss:StyleID="s62"><Data ss:Type="String">G177</Data></Cell>
    <Cell><Data ss:Type="String">SAMN04334711</Data></Cell>
    <Cell><Data ss:Type="String">LONS00000000</Data></Cell>
    <Cell ss:StyleID="s62"><Data ss:Type="String">France</Data></Cell>
    <Cell ss:StyleID="s62"><Data ss:Type="String">Bos taurus (bovine)</Data></Cell>
    <Cell ss:StyleID="s62"><Data ss:Type="String">Mastitis</Data></Cell>
    <Cell><Data ss:Type="String">Goldstone, R.J., Harris, S., Meyer, E., Breyne, K., Rainard, P., Germon, P., Shpigel, N., Dobrint., U., Pyorala, S., Smith,D. G. E.</Data></Cell>
    <Cell ss:StyleID="s62"><Data ss:Type="String">This study</Data></Cell>
   </Row>
   <Row ss:AutoFitHeight="0">
    <Cell ss:StyleID="s62"><Data ss:Type="String">Escherichia coli G180</Data></Cell>
    <Cell ss:StyleID="s62"><Data ss:Type="Number">220</Data></Cell>
    <Cell ss:StyleID="s62"><Data ss:Type="Number">0</Data></Cell>
    <Cell ss:StyleID="s62"><Data ss:Type="Number">1</Data></Cell>
    <Cell ss:StyleID="s62"><Data ss:Type="Number">1</Data></Cell>
    <Cell ss:StyleID="s62"><Data ss:Type="String">G180</Data></Cell>
    <Cell><Data ss:Type="String">SAMN04334712</Data></Cell>
    <Cell><Data ss:Type="String">LONT00000000</Data></Cell>
    <Cell ss:StyleID="s62"><Data ss:Type="String">France</Data></Cell>
    <Cell ss:StyleID="s62"><Data ss:Type="String">Bos taurus (bovine)</Data></Cell>
    <Cell ss:StyleID="s62"><Data ss:Type="String">Mastitis</Data></Cell>
    <Cell><Data ss:Type="String">Goldstone, R.J., Harris, S., Meyer, E., Breyne, K., Rainard, P., Germon, P., Shpigel, N., Dobrint., U., Pyorala, S., Smith,D. G. E.</Data></Cell>
    <Cell ss:StyleID="s62"><Data ss:Type="String">This study</Data></Cell>
   </Row>
   <Row ss:AutoFitHeight="0">
    <Cell ss:StyleID="s62"><Data ss:Type="String">Escherichia coli G184</Data></Cell>
    <Cell ss:StyleID="s62"><Data ss:Type="Number">152</Data></Cell>
    <Cell ss:StyleID="s62"><Data ss:Type="Number">0</Data></Cell>
    <Cell ss:StyleID="s62"><Data ss:Type="Number">1</Data></Cell>
    <Cell ss:StyleID="s62"><Data ss:Type="Number">1</Data></Cell>
    <Cell ss:StyleID="s62"><Data ss:Type="String">G184</Data></Cell>
    <Cell><Data ss:Type="String">SAMN04334713</Data></Cell>
    <Cell><Data ss:Type="String">LONU00000000</Data></Cell>
    <Cell ss:StyleID="s62"><Data ss:Type="String">UK</Data></Cell>
    <Cell ss:StyleID="s62"><Data ss:Type="String">Bos taurus (bovine)</Data></Cell>
    <Cell ss:StyleID="s62"><Data ss:Type="String">Mastitis</Data></Cell>
    <Cell><Data ss:Type="String">Goldstone, R.J., Harris, S., Meyer, E., Breyne, K., Rainard, P., Germon, P., Shpigel, N., Dobrint., U., Pyorala, S., Smith,D. G. E.</Data></Cell>
    <Cell ss:StyleID="s62"><Data ss:Type="String">This study</Data></Cell>
   </Row>
   <Row ss:AutoFitHeight="0">
    <Cell ss:StyleID="s62"><Data ss:Type="String">Escherichia coli G186</Data></Cell>
    <Cell ss:StyleID="s62"><Data ss:Type="Number">217</Data></Cell>
    <Cell ss:StyleID="s62"><Data ss:Type="Number">0</Data></Cell>
    <Cell ss:StyleID="s62"><Data ss:Type="Number">1</Data></Cell>
    <Cell ss:StyleID="s62"><Data ss:Type="Number">1</Data></Cell>
    <Cell ss:StyleID="s62"><Data ss:Type="String">G186</Data></Cell>
    <Cell><Data ss:Type="String">SAMN04334714</Data></Cell>
    <Cell><Data ss:Type="String">LONV00000000</Data></Cell>
    <Cell ss:StyleID="s62"><Data ss:Type="String">UK</Data></Cell>
    <Cell ss:StyleID="s62"><Data ss:Type="String">Bos taurus (bovine)</Data></Cell>
    <Cell ss:StyleID="s62"><Data ss:Type="String">Mastitis</Data></Cell>
    <Cell><Data ss:Type="String">Goldstone, R.J., Harris, S., Meyer, E., Breyne, K., Rainard, P., Germon, P., Shpigel, N., Dobrint., U., Pyorala, S., Smith,D. G. E.</Data></Cell>
    <Cell ss:StyleID="s62"><Data ss:Type="String">This study</Data></Cell>
   </Row>
   <Row ss:AutoFitHeight="0">
    <Cell ss:StyleID="s62"><Data ss:Type="String">Escherichia coli G187</Data></Cell>
    <Cell ss:StyleID="s62"><Data ss:Type="Number">145</Data></Cell>
    <Cell ss:StyleID="s62"><Data ss:Type="Number">0</Data></Cell>
    <Cell ss:StyleID="s62"><Data ss:Type="Number">1</Data></Cell>
    <Cell ss:StyleID="s62"><Data ss:Type="Number">1</Data></Cell>
    <Cell ss:StyleID="s62"><Data ss:Type="String">G187</Data></Cell>
    <Cell><Data ss:Type="String">SAMN04334715</Data></Cell>
    <Cell><Data ss:Type="String">LONW00000000</Data></Cell>
    <Cell ss:StyleID="s62"><Data ss:Type="String">UK</Data></Cell>
    <Cell ss:StyleID="s62"><Data ss:Type="String">Bos taurus (bovine)</Data></Cell>
    <Cell ss:StyleID="s62"><Data ss:Type="String">Mastitis</Data></Cell>
    <Cell><Data ss:Type="String">Goldstone, R.J., Harris, S., Meyer, E., Breyne, K., Rainard, P., Germon, P., Shpigel, N., Dobrint., U., Pyorala, S., Smith,D. G. E.</Data></Cell>
    <Cell ss:StyleID="s62"><Data ss:Type="String">This study</Data></Cell>
   </Row>
   <Row ss:AutoFitHeight="0">
    <Cell ss:StyleID="s62"><Data ss:Type="String">Escherichia coli G188</Data></Cell>
    <Cell ss:StyleID="s62"><Data ss:Type="Number">157</Data></Cell>
    <Cell ss:StyleID="s62"><Data ss:Type="Number">0</Data></Cell>
    <Cell ss:StyleID="s62"><Data ss:Type="Number">1</Data></Cell>
    <Cell ss:StyleID="s62"><Data ss:Type="Number">1</Data></Cell>
    <Cell ss:StyleID="s62"><Data ss:Type="String">G188</Data></Cell>
    <Cell><Data ss:Type="String">SAMN04334716</Data></Cell>
    <Cell><Data ss:Type="String">LONX00000000</Data></Cell>
    <Cell ss:StyleID="s62"><Data ss:Type="String">UK</Data></Cell>
    <Cell ss:StyleID="s62"><Data ss:Type="String">Bos taurus (bovine)</Data></Cell>
    <Cell ss:StyleID="s62"><Data ss:Type="String">Mastitis</Data></Cell>
    <Cell><Data ss:Type="String">Goldstone, R.J., Harris, S., Meyer, E., Breyne, K., Rainard, P., Germon, P., Shpigel, N., Dobrint., U., Pyorala, S., Smith,D. G. E.</Data></Cell>
    <Cell ss:StyleID="s62"><Data ss:Type="String">This study</Data></Cell>
   </Row>
   <Row ss:AutoFitHeight="0">
    <Cell ss:StyleID="s62"><Data ss:Type="String">Escherichia coli G19</Data></Cell>
    <Cell ss:StyleID="s62"><Data ss:Type="Number">142</Data></Cell>
    <Cell ss:StyleID="s62"><Data ss:Type="Number">0</Data></Cell>
    <Cell ss:StyleID="s62"><Data ss:Type="Number">1</Data></Cell>
    <Cell ss:StyleID="s62"><Data ss:Type="Number">1</Data></Cell>
    <Cell ss:StyleID="s62"><Data ss:Type="String">G19</Data></Cell>
    <Cell><Data ss:Type="String">SAMN04334717</Data></Cell>
    <Cell><Data ss:Type="String">LONY00000000</Data></Cell>
    <Cell ss:StyleID="s62"><Data ss:Type="String">Belgium</Data></Cell>
    <Cell ss:StyleID="s62"><Data ss:Type="String">Bos taurus (bovine)</Data></Cell>
    <Cell ss:StyleID="s62"><Data ss:Type="String">Mastitis</Data></Cell>
    <Cell><Data ss:Type="String">Goldstone, R.J., Harris, S., Meyer, E., Breyne, K., Rainard, P., Germon, P., Shpigel, N., Dobrint., U., Pyorala, S., Smith,D. G. E.</Data></Cell>
    <Cell ss:StyleID="s62"><Data ss:Type="String">This study</Data></Cell>
   </Row>
   <Row ss:AutoFitHeight="0">
    <Cell ss:StyleID="s62"><Data ss:Type="String">Escherichia coli G190</Data></Cell>
    <Cell ss:StyleID="s62"><Data ss:Type="Number">136</Data></Cell>
    <Cell ss:StyleID="s62"><Data ss:Type="Number">0</Data></Cell>
    <Cell ss:StyleID="s62"><Data ss:Type="Number">1</Data></Cell>
    <Cell ss:StyleID="s62"><Data ss:Type="Number">1</Data></Cell>
    <Cell ss:StyleID="s62"><Data ss:Type="String">G190</Data></Cell>
    <Cell><Data ss:Type="String">SAMN04334718</Data></Cell>
    <Cell><Data ss:Type="String">LONZ00000000</Data></Cell>
    <Cell ss:StyleID="s62"><Data ss:Type="String">UK</Data></Cell>
    <Cell ss:StyleID="s62"><Data ss:Type="String">Bos taurus (bovine)</Data></Cell>
    <Cell ss:StyleID="s62"><Data ss:Type="String">Mastitis</Data></Cell>
    <Cell><Data ss:Type="String">Goldstone, R.J., Harris, S., Meyer, E., Breyne, K., Rainard, P., Germon, P., Shpigel, N., Dobrint., U., Pyorala, S., Smith,D. G. E.</Data></Cell>
    <Cell ss:StyleID="s62"><Data ss:Type="String">This study</Data></Cell>
   </Row>
   <Row ss:AutoFitHeight="0">
    <Cell ss:StyleID="s62"><Data ss:Type="String">Escherichia coli G194</Data></Cell>
    <Cell ss:StyleID="s62"><Data ss:Type="Number">196</Data></Cell>
    <Cell ss:StyleID="s62"><Data ss:Type="Number">0</Data></Cell>
    <Cell ss:StyleID="s62"><Data ss:Type="Number">1</Data></Cell>
    <Cell ss:StyleID="s62"><Data ss:Type="Number">1</Data></Cell>
    <Cell ss:StyleID="s62"><Data ss:Type="String">G194</Data></Cell>
    <Cell><Data ss:Type="String">SAMN04334719</Data></Cell>
    <Cell><Data ss:Type="String">LOOA00000000</Data></Cell>
    <Cell ss:StyleID="s62"><Data ss:Type="String">UK</Data></Cell>
    <Cell ss:StyleID="s62"><Data ss:Type="String">Bos taurus (bovine)</Data></Cell>
    <Cell ss:StyleID="s62"><Data ss:Type="String">Mastitis</Data></Cell>
    <Cell><Data ss:Type="String">Goldstone, R.J., Harris, S., Meyer, E., Breyne, K., Rainard, P., Germon, P., Shpigel, N., Dobrint., U., Pyorala, S., Smith,D. G. E.</Data></Cell>
    <Cell ss:StyleID="s62"><Data ss:Type="String">This study</Data></Cell>
   </Row>
   <Row ss:AutoFitHeight="0">
    <Cell ss:StyleID="s62"><Data ss:Type="String">Escherichia coli G195</Data></Cell>
    <Cell ss:StyleID="s62"><Data ss:Type="Number">191</Data></Cell>
    <Cell ss:StyleID="s62"><Data ss:Type="Number">0</Data></Cell>
    <Cell ss:StyleID="s62"><Data ss:Type="Number">1</Data></Cell>
    <Cell ss:StyleID="s62"><Data ss:Type="Number">1</Data></Cell>
    <Cell ss:StyleID="s62"><Data ss:Type="String">G195</Data></Cell>
    <Cell><Data ss:Type="String">SAMN04334720</Data></Cell>
    <Cell><Data ss:Type="String">LOOB00000000</Data></Cell>
    <Cell ss:StyleID="s62"><Data ss:Type="String">UK</Data></Cell>
    <Cell ss:StyleID="s62"><Data ss:Type="String">Bos taurus (bovine)</Data></Cell>
    <Cell ss:StyleID="s62"><Data ss:Type="String">Mastitis</Data></Cell>
    <Cell><Data ss:Type="String">Goldstone, R.J., Harris, S., Meyer, E., Breyne, K., Rainard, P., Germon, P., Shpigel, N., Dobrint., U., Pyorala, S., Smith,D. G. E.</Data></Cell>
    <Cell ss:StyleID="s62"><Data ss:Type="String">This study</Data></Cell>
   </Row>
   <Row ss:AutoFitHeight="0">
    <Cell ss:StyleID="s62"><Data ss:Type="String">Escherichia coli G196</Data></Cell>
    <Cell ss:StyleID="s62"><Data ss:Type="Number">157</Data></Cell>
    <Cell ss:StyleID="s62"><Data ss:Type="Number">0</Data></Cell>
    <Cell ss:StyleID="s62"><Data ss:Type="Number">1</Data></Cell>
    <Cell ss:StyleID="s62"><Data ss:Type="Number">1</Data></Cell>
    <Cell ss:StyleID="s62"><Data ss:Type="String">G196</Data></Cell>
    <Cell><Data ss:Type="String">SAMN04334721</Data></Cell>
    <Cell><Data ss:Type="String">LOOC00000000</Data></Cell>
    <Cell ss:StyleID="s62"><Data ss:Type="String">UK</Data></Cell>
    <Cell ss:StyleID="s62"><Data ss:Type="String">Bos taurus (bovine)</Data></Cell>
    <Cell ss:StyleID="s62"><Data ss:Type="String">Mastitis</Data></Cell>
    <Cell><Data ss:Type="String">Goldstone, R.J., Harris, S., Meyer, E., Breyne, K., Rainard, P., Germon, P., Shpigel, N., Dobrint., U., Pyorala, S., Smith,D. G. E.</Data></Cell>
    <Cell ss:StyleID="s62"><Data ss:Type="String">This study</Data></Cell>
   </Row>
   <Row ss:AutoFitHeight="0">
    <Cell ss:StyleID="s62"><Data ss:Type="String">Escherichia coli G200</Data></Cell>
    <Cell ss:StyleID="s62"><Data ss:Type="Number">128</Data></Cell>
    <Cell ss:StyleID="s62"><Data ss:Type="Number">0</Data></Cell>
    <Cell ss:StyleID="s62"><Data ss:Type="Number">1</Data></Cell>
    <Cell ss:StyleID="s62"><Data ss:Type="Number">1</Data></Cell>
    <Cell ss:StyleID="s62"><Data ss:Type="String">G200</Data></Cell>
    <Cell><Data ss:Type="String">SAMN04334722</Data></Cell>
    <Cell><Data ss:Type="String">LOOD00000000</Data></Cell>
    <Cell ss:StyleID="s62"><Data ss:Type="String">UK</Data></Cell>
    <Cell ss:StyleID="s62"><Data ss:Type="String">Bos taurus (bovine)</Data></Cell>
    <Cell ss:StyleID="s62"><Data ss:Type="String">Mastitis</Data></Cell>
    <Cell><Data ss:Type="String">Goldstone, R.J., Harris, S., Meyer, E., Breyne, K., Rainard, P., Germon, P., Shpigel, N., Dobrint., U., Pyorala, S., Smith,D. G. E.</Data></Cell>
    <Cell ss:StyleID="s62"><Data ss:Type="String">This study</Data></Cell>
   </Row>
   <Row ss:AutoFitHeight="0">
    <Cell ss:StyleID="s62"><Data ss:Type="String">Escherichia coli G201</Data></Cell>
    <Cell ss:StyleID="s62"><Data ss:Type="Number">167</Data></Cell>
    <Cell ss:StyleID="s62"><Data ss:Type="Number">0</Data></Cell>
    <Cell ss:StyleID="s62"><Data ss:Type="Number">1</Data></Cell>
    <Cell ss:StyleID="s62"><Data ss:Type="Number">1</Data></Cell>
    <Cell ss:StyleID="s62"><Data ss:Type="String">G201</Data></Cell>
    <Cell><Data ss:Type="String">SAMN04334723</Data></Cell>
    <Cell><Data ss:Type="String">LOOE00000000</Data></Cell>
    <Cell ss:StyleID="s62"><Data ss:Type="String">UK</Data></Cell>
    <Cell ss:StyleID="s62"><Data ss:Type="String">Bos taurus (bovine)</Data></Cell>
    <Cell ss:StyleID="s62"><Data ss:Type="String">Mastitis</Data></Cell>
    <Cell><Data ss:Type="String">Goldstone, R.J., Harris, S., Meyer, E., Breyne, K., Rainard, P., Germon, P., Shpigel, N., Dobrint., U., Pyorala, S., Smith,D. G. E.</Data></Cell>
    <Cell ss:StyleID="s62"><Data ss:Type="String">This study</Data></Cell>
   </Row>
   <Row ss:AutoFitHeight="0">
    <Cell ss:StyleID="s62"><Data ss:Type="String">Escherichia coli G207</Data></Cell>
    <Cell ss:StyleID="s62"><Data ss:Type="Number">120</Data></Cell>
    <Cell ss:StyleID="s62"><Data ss:Type="Number">0</Data></Cell>
    <Cell ss:StyleID="s62"><Data ss:Type="Number">1</Data></Cell>
    <Cell ss:StyleID="s62"><Data ss:Type="Number">1</Data></Cell>
    <Cell ss:StyleID="s62"><Data ss:Type="String">G207</Data></Cell>
    <Cell><Data ss:Type="String">SAMN04334724</Data></Cell>
    <Cell><Data ss:Type="String">LOOF00000000</Data></Cell>
    <Cell ss:StyleID="s62"><Data ss:Type="String">Israel</Data></Cell>
    <Cell ss:StyleID="s62"><Data ss:Type="String">Bos taurus (bovine)</Data></Cell>
    <Cell ss:StyleID="s62"><Data ss:Type="String">Mastitis</Data></Cell>
    <Cell><Data ss:Type="String">Goldstone, R.J., Harris, S., Meyer, E., Breyne, K., Rainard, P., Germon, P., Shpigel, N., Dobrint., U., Pyorala, S., Smith,D. G. E.</Data></Cell>
    <Cell ss:StyleID="s62"><Data ss:Type="String">This study</Data></Cell>
   </Row>
   <Row ss:AutoFitHeight="0">
    <Cell ss:StyleID="s62"><Data ss:Type="String">Escherichia coli G211</Data></Cell>
    <Cell ss:StyleID="s62"><Data ss:Type="Number">113</Data></Cell>
    <Cell ss:StyleID="s62"><Data ss:Type="Number">0</Data></Cell>
    <Cell ss:StyleID="s62"><Data ss:Type="Number">1</Data></Cell>
    <Cell ss:StyleID="s62"><Data ss:Type="Number">1</Data></Cell>
    <Cell ss:StyleID="s62"><Data ss:Type="String">G211</Data></Cell>
    <Cell><Data ss:Type="String">SAMN04334725</Data></Cell>
    <Cell><Data ss:Type="String">LOOG00000000</Data></Cell>
    <Cell ss:StyleID="s62"><Data ss:Type="String">Israel</Data></Cell>
    <Cell ss:StyleID="s62"><Data ss:Type="String">Bos taurus (bovine)</Data></Cell>
    <Cell ss:StyleID="s62"><Data ss:Type="String">Mastitis</Data></Cell>
    <Cell><Data ss:Type="String">Goldstone, R.J., Harris, S., Meyer, E., Breyne, K., Rainard, P., Germon, P., Shpigel, N., Dobrint., U., Pyorala, S., Smith,D. G. E.</Data></Cell>
    <Cell ss:StyleID="s62"><Data ss:Type="String">This study</Data></Cell>
   </Row>
   <Row ss:AutoFitHeight="0">
    <Cell ss:StyleID="s62"><Data ss:Type="String">Escherichia coli G213</Data></Cell>
    <Cell ss:StyleID="s62"><Data ss:Type="Number">202</Data></Cell>
    <Cell ss:StyleID="s62"><Data ss:Type="Number">0</Data></Cell>
    <Cell ss:StyleID="s62"><Data ss:Type="Number">1</Data></Cell>
    <Cell ss:StyleID="s62"><Data ss:Type="Number">1</Data></Cell>
    <Cell ss:StyleID="s62"><Data ss:Type="String">G213</Data></Cell>
    <Cell><Data ss:Type="String">SAMN04334726</Data></Cell>
    <Cell><Data ss:Type="String">LOOH00000000</Data></Cell>
    <Cell ss:StyleID="s62"><Data ss:Type="String">Israel</Data></Cell>
    <Cell ss:StyleID="s62"><Data ss:Type="String">Bos taurus (bovine)</Data></Cell>
    <Cell ss:StyleID="s62"><Data ss:Type="String">Mastitis</Data></Cell>
    <Cell><Data ss:Type="String">Goldstone, R.J., Harris, S., Meyer, E., Breyne, K., Rainard, P., Germon, P., Shpigel, N., Dobrint., U., Pyorala, S., Smith,D. G. E.</Data></Cell>
    <Cell ss:StyleID="s62"><Data ss:Type="String">This study</Data></Cell>
   </Row>
   <Row ss:AutoFitHeight="0">
    <Cell ss:StyleID="s62"><Data ss:Type="String">Escherichia coli G214</Data></Cell>
    <Cell ss:StyleID="s62"><Data ss:Type="Number">167</Data></Cell>
    <Cell ss:StyleID="s62"><Data ss:Type="Number">0</Data></Cell>
    <Cell ss:StyleID="s62"><Data ss:Type="Number">1</Data></Cell>
    <Cell ss:StyleID="s62"><Data ss:Type="Number">1</Data></Cell>
    <Cell ss:StyleID="s62"><Data ss:Type="String">G214</Data></Cell>
    <Cell><Data ss:Type="String">SAMN04334727</Data></Cell>
    <Cell><Data ss:Type="String">LOOI00000000</Data></Cell>
    <Cell ss:StyleID="s62"><Data ss:Type="String">Israel</Data></Cell>
    <Cell ss:StyleID="s62"><Data ss:Type="String">Bos taurus (bovine)</Data></Cell>
    <Cell ss:StyleID="s62"><Data ss:Type="String">Mastitis</Data></Cell>
    <Cell><Data ss:Type="String">Goldstone, R.J., Harris, S., Meyer, E., Breyne, K., Rainard, P., Germon, P., Shpigel, N., Dobrint., U., Pyorala, S., Smith,D. G. E.</Data></Cell>
    <Cell ss:StyleID="s62"><Data ss:Type="String">This study</Data></Cell>
   </Row>
   <Row ss:AutoFitHeight="0">
    <Cell ss:StyleID="s62"><Data ss:Type="String">Escherichia coli G215</Data></Cell>
    <Cell ss:StyleID="s62"><Data ss:Type="Number">165</Data></Cell>
    <Cell ss:StyleID="s62"><Data ss:Type="Number">0</Data></Cell>
    <Cell ss:StyleID="s62"><Data ss:Type="Number">1</Data></Cell>
    <Cell ss:StyleID="s62"><Data ss:Type="Number">1</Data></Cell>
    <Cell ss:StyleID="s62"><Data ss:Type="String">G215</Data></Cell>
    <Cell><Data ss:Type="String">SAMN04334728</Data></Cell>
    <Cell><Data ss:Type="String">LOOJ00000000</Data></Cell>
    <Cell ss:StyleID="s62"><Data ss:Type="String">Israel</Data></Cell>
    <Cell ss:StyleID="s62"><Data ss:Type="String">Bos taurus (bovine)</Data></Cell>
    <Cell ss:StyleID="s62"><Data ss:Type="String">Mastitis</Data></Cell>
    <Cell><Data ss:Type="String">Goldstone, R.J., Harris, S., Meyer, E., Breyne, K., Rainard, P., Germon, P., Shpigel, N., Dobrint., U., Pyorala, S., Smith,D. G. E.</Data></Cell>
    <Cell ss:StyleID="s62"><Data ss:Type="String">This study</Data></Cell>
   </Row>
   <Row ss:AutoFitHeight="0">
    <Cell ss:StyleID="s62"><Data ss:Type="String">Escherichia coli G220</Data></Cell>
    <Cell ss:StyleID="s62"><Data ss:Type="Number">170</Data></Cell>
    <Cell ss:StyleID="s62"><Data ss:Type="Number">0</Data></Cell>
    <Cell ss:StyleID="s62"><Data ss:Type="Number">1</Data></Cell>
    <Cell ss:StyleID="s62"><Data ss:Type="Number">1</Data></Cell>
    <Cell ss:StyleID="s62"><Data ss:Type="String">G220</Data></Cell>
    <Cell><Data ss:Type="String">SAMN04334729</Data></Cell>
    <Cell><Data ss:Type="String">LOOK00000000</Data></Cell>
    <Cell ss:StyleID="s62"><Data ss:Type="String">Israel</Data></Cell>
    <Cell ss:StyleID="s62"><Data ss:Type="String">Bos taurus (bovine)</Data></Cell>
    <Cell ss:StyleID="s62"><Data ss:Type="String">Mastitis</Data></Cell>
    <Cell><Data ss:Type="String">Goldstone, R.J., Harris, S., Meyer, E., Breyne, K., Rainard, P., Germon, P., Shpigel, N., Dobrint., U., Pyorala, S., Smith,D. G. E.</Data></Cell>
    <Cell ss:StyleID="s62"><Data ss:Type="String">This study</Data></Cell>
   </Row>
   <Row ss:AutoFitHeight="0">
    <Cell ss:StyleID="s62"><Data ss:Type="String">Escherichia coli G222</Data></Cell>
    <Cell ss:StyleID="s62"><Data ss:Type="Number">129</Data></Cell>
    <Cell ss:StyleID="s62"><Data ss:Type="Number">0</Data></Cell>
    <Cell ss:StyleID="s62"><Data ss:Type="Number">1</Data></Cell>
    <Cell ss:StyleID="s62"><Data ss:Type="Number">1</Data></Cell>
    <Cell ss:StyleID="s62"><Data ss:Type="String">G222</Data></Cell>
    <Cell><Data ss:Type="String">SAMN04334730</Data></Cell>
    <Cell><Data ss:Type="String">LOOL00000000</Data></Cell>
    <Cell ss:StyleID="s62"><Data ss:Type="String">Israel</Data></Cell>
    <Cell ss:StyleID="s62"><Data ss:Type="String">Bos taurus (bovine)</Data></Cell>
    <Cell ss:StyleID="s62"><Data ss:Type="String">Mastitis</Data></Cell>
    <Cell><Data ss:Type="String">Goldstone, R.J., Harris, S., Meyer, E., Breyne, K., Rainard, P., Germon, P., Shpigel, N., Dobrint., U., Pyorala, S., Smith,D. G. E.</Data></Cell>
    <Cell ss:StyleID="s62"><Data ss:Type="String">This study</Data></Cell>
   </Row>
   <Row ss:AutoFitHeight="0">
    <Cell ss:StyleID="s62"><Data ss:Type="String">Escherichia coli G224</Data></Cell>
    <Cell ss:StyleID="s62"><Data ss:Type="Number">164</Data></Cell>
    <Cell ss:StyleID="s62"><Data ss:Type="Number">0</Data></Cell>
    <Cell ss:StyleID="s62"><Data ss:Type="Number">1</Data></Cell>
    <Cell ss:StyleID="s62"><Data ss:Type="Number">1</Data></Cell>
    <Cell ss:StyleID="s62"><Data ss:Type="String">G224</Data></Cell>
    <Cell><Data ss:Type="String">SAMN04334731</Data></Cell>
    <Cell><Data ss:Type="String">LOOM00000000</Data></Cell>
    <Cell ss:StyleID="s62"><Data ss:Type="String">Finland</Data></Cell>
    <Cell ss:StyleID="s62"><Data ss:Type="String">Bos taurus (bovine)</Data></Cell>
    <Cell ss:StyleID="s62"><Data ss:Type="String">Mastitis</Data></Cell>
    <Cell><Data ss:Type="String">Goldstone, R.J., Harris, S., Meyer, E., Breyne, K., Rainard, P., Germon, P., Shpigel, N., Dobrint., U., Pyorala, S., Smith,D. G. E.</Data></Cell>
    <Cell ss:StyleID="s62"><Data ss:Type="String">This study</Data></Cell>
   </Row>
   <Row ss:AutoFitHeight="0">
    <Cell ss:StyleID="s62"><Data ss:Type="String">Escherichia coli G228</Data></Cell>
    <Cell ss:StyleID="s62"><Data ss:Type="Number">121</Data></Cell>
    <Cell ss:StyleID="s62"><Data ss:Type="Number">0</Data></Cell>
    <Cell ss:StyleID="s62"><Data ss:Type="Number">1</Data></Cell>
    <Cell ss:StyleID="s62"><Data ss:Type="Number">1</Data></Cell>
    <Cell ss:StyleID="s62"><Data ss:Type="String">G228</Data></Cell>
    <Cell><Data ss:Type="String">SAMN04334732</Data></Cell>
    <Cell><Data ss:Type="String">LOON00000000</Data></Cell>
    <Cell ss:StyleID="s62"><Data ss:Type="String">Finland</Data></Cell>
    <Cell ss:StyleID="s62"><Data ss:Type="String">Bos taurus (bovine)</Data></Cell>
    <Cell ss:StyleID="s62"><Data ss:Type="String">Mastitis</Data></Cell>
    <Cell><Data ss:Type="String">Goldstone, R.J., Harris, S., Meyer, E., Breyne, K., Rainard, P., Germon, P., Shpigel, N., Dobrint., U., Pyorala, S., Smith,D. G. E.</Data></Cell>
    <Cell ss:StyleID="s62"><Data ss:Type="String">This study</Data></Cell>
   </Row>
   <Row ss:AutoFitHeight="0">
    <Cell ss:StyleID="s62"><Data ss:Type="String">Escherichia coli G229</Data></Cell>
    <Cell ss:StyleID="s62"><Data ss:Type="Number">146</Data></Cell>
    <Cell ss:StyleID="s62"><Data ss:Type="Number">0</Data></Cell>
    <Cell ss:StyleID="s62"><Data ss:Type="Number">1</Data></Cell>
    <Cell ss:StyleID="s62"><Data ss:Type="Number">1</Data></Cell>
    <Cell ss:StyleID="s62"><Data ss:Type="String">G229</Data></Cell>
    <Cell><Data ss:Type="String">SAMN04334733</Data></Cell>
    <Cell><Data ss:Type="String">LOOO00000000</Data></Cell>
    <Cell ss:StyleID="s62"><Data ss:Type="String">Finland</Data></Cell>
    <Cell ss:StyleID="s62"><Data ss:Type="String">Bos taurus (bovine)</Data></Cell>
    <Cell ss:StyleID="s62"><Data ss:Type="String">Mastitis</Data></Cell>
    <Cell><Data ss:Type="String">Goldstone, R.J., Harris, S., Meyer, E., Breyne, K., Rainard, P., Germon, P., Shpigel, N., Dobrint., U., Pyorala, S., Smith,D. G. E.</Data></Cell>
    <Cell ss:StyleID="s62"><Data ss:Type="String">This study</Data></Cell>
   </Row>
   <Row ss:AutoFitHeight="0">
    <Cell ss:StyleID="s62"><Data ss:Type="String">Escherichia coli G233</Data></Cell>
    <Cell ss:StyleID="s62"><Data ss:Type="Number">153</Data></Cell>
    <Cell ss:StyleID="s62"><Data ss:Type="Number">0</Data></Cell>
    <Cell ss:StyleID="s62"><Data ss:Type="Number">1</Data></Cell>
    <Cell ss:StyleID="s62"><Data ss:Type="Number">1</Data></Cell>
    <Cell ss:StyleID="s62"><Data ss:Type="String">G233</Data></Cell>
    <Cell><Data ss:Type="String">SAMN04334734</Data></Cell>
    <Cell><Data ss:Type="String">LOOP00000000</Data></Cell>
    <Cell ss:StyleID="s62"><Data ss:Type="String">Finland</Data></Cell>
    <Cell ss:StyleID="s62"><Data ss:Type="String">Bos taurus (bovine)</Data></Cell>
    <Cell ss:StyleID="s62"><Data ss:Type="String">Mastitis</Data></Cell>
    <Cell><Data ss:Type="String">Goldstone, R.J., Harris, S., Meyer, E., Breyne, K., Rainard, P., Germon, P., Shpigel, N., Dobrint., U., Pyorala, S., Smith,D. G. E.</Data></Cell>
    <Cell ss:StyleID="s62"><Data ss:Type="String">This study</Data></Cell>
   </Row>
   <Row ss:AutoFitHeight="0">
    <Cell ss:StyleID="s62"><Data ss:Type="String">Escherichia coli G235</Data></Cell>
    <Cell ss:StyleID="s62"><Data ss:Type="Number">161</Data></Cell>
    <Cell ss:StyleID="s62"><Data ss:Type="Number">0</Data></Cell>
    <Cell ss:StyleID="s62"><Data ss:Type="Number">1</Data></Cell>
    <Cell ss:StyleID="s62"><Data ss:Type="Number">1</Data></Cell>
    <Cell ss:StyleID="s62"><Data ss:Type="String">G235</Data></Cell>
    <Cell><Data ss:Type="String">SAMN04334735</Data></Cell>
    <Cell><Data ss:Type="String">LOOQ00000000</Data></Cell>
    <Cell ss:StyleID="s62"><Data ss:Type="String">Finland</Data></Cell>
    <Cell ss:StyleID="s62"><Data ss:Type="String">Bos taurus (bovine)</Data></Cell>
    <Cell ss:StyleID="s62"><Data ss:Type="String">Mastitis</Data></Cell>
    <Cell><Data ss:Type="String">Goldstone, R.J., Harris, S., Meyer, E., Breyne, K., Rainard, P., Germon, P., Shpigel, N., Dobrint., U., Pyorala, S., Smith,D. G. E.</Data></Cell>
    <Cell ss:StyleID="s62"><Data ss:Type="String">This study</Data></Cell>
   </Row>
   <Row ss:AutoFitHeight="0">
    <Cell ss:StyleID="s62"><Data ss:Type="String">Escherichia coli G236</Data></Cell>
    <Cell ss:StyleID="s62"><Data ss:Type="Number">216</Data></Cell>
    <Cell ss:StyleID="s62"><Data ss:Type="Number">0</Data></Cell>
    <Cell ss:StyleID="s62"><Data ss:Type="Number">1</Data></Cell>
    <Cell ss:StyleID="s62"><Data ss:Type="Number">1</Data></Cell>
    <Cell ss:StyleID="s62"><Data ss:Type="String">G236</Data></Cell>
    <Cell><Data ss:Type="String">SAMN04334736</Data></Cell>
    <Cell><Data ss:Type="String">LOOR00000000</Data></Cell>
    <Cell ss:StyleID="s62"><Data ss:Type="String">Finland</Data></Cell>
    <Cell ss:StyleID="s62"><Data ss:Type="String">Bos taurus (bovine)</Data></Cell>
    <Cell ss:StyleID="s62"><Data ss:Type="String">Mastitis</Data></Cell>
    <Cell><Data ss:Type="String">Goldstone, R.J., Harris, S., Meyer, E., Breyne, K., Rainard, P., Germon, P., Shpigel, N., Dobrint., U., Pyorala, S., Smith,D. G. E.</Data></Cell>
    <Cell ss:StyleID="s62"><Data ss:Type="String">This study</Data></Cell>
   </Row>
   <Row ss:AutoFitHeight="0">
    <Cell ss:StyleID="s62"><Data ss:Type="String">Escherichia coli G237</Data></Cell>
    <Cell ss:StyleID="s62"><Data ss:Type="Number">252</Data></Cell>
    <Cell ss:StyleID="s62"><Data ss:Type="Number">0</Data></Cell>
    <Cell ss:StyleID="s62"><Data ss:Type="Number">1</Data></Cell>
    <Cell ss:StyleID="s62"><Data ss:Type="Number">1</Data></Cell>
    <Cell ss:StyleID="s62"><Data ss:Type="String">G237</Data></Cell>
    <Cell><Data ss:Type="String">SAMN04334737</Data></Cell>
    <Cell><Data ss:Type="String">LOOS00000000</Data></Cell>
    <Cell ss:StyleID="s62"><Data ss:Type="String">Finland</Data></Cell>
    <Cell ss:StyleID="s62"><Data ss:Type="String">Bos taurus (bovine)</Data></Cell>
    <Cell ss:StyleID="s62"><Data ss:Type="String">Mastitis</Data></Cell>
    <Cell><Data ss:Type="String">Goldstone, R.J., Harris, S., Meyer, E., Breyne, K., Rainard, P., Germon, P., Shpigel, N., Dobrint., U., Pyorala, S., Smith,D. G. E.</Data></Cell>
    <Cell ss:StyleID="s62"><Data ss:Type="String">This study</Data></Cell>
   </Row>
   <Row ss:AutoFitHeight="0">
    <Cell ss:StyleID="s62"><Data ss:Type="String">Escherichia coli G239</Data></Cell>
    <Cell ss:StyleID="s62"><Data ss:Type="Number">166</Data></Cell>
    <Cell ss:StyleID="s62"><Data ss:Type="Number">0</Data></Cell>
    <Cell ss:StyleID="s62"><Data ss:Type="Number">1</Data></Cell>
    <Cell ss:StyleID="s62"><Data ss:Type="Number">1</Data></Cell>
    <Cell ss:StyleID="s62"><Data ss:Type="String">G239</Data></Cell>
    <Cell><Data ss:Type="String">SAMN04334738</Data></Cell>
    <Cell><Data ss:Type="String">LOOT00000000</Data></Cell>
    <Cell ss:StyleID="s62"><Data ss:Type="String">Finland</Data></Cell>
    <Cell ss:StyleID="s62"><Data ss:Type="String">Bos taurus (bovine)</Data></Cell>
    <Cell ss:StyleID="s62"><Data ss:Type="String">Mastitis</Data></Cell>
    <Cell><Data ss:Type="String">Goldstone, R.J., Harris, S., Meyer, E., Breyne, K., Rainard, P., Germon, P., Shpigel, N., Dobrint., U., Pyorala, S., Smith,D. G. E.</Data></Cell>
    <Cell ss:StyleID="s62"><Data ss:Type="String">This study</Data></Cell>
   </Row>
   <Row ss:AutoFitHeight="0">
    <Cell ss:StyleID="s62"><Data ss:Type="String">Escherichia coli G240</Data></Cell>
    <Cell ss:StyleID="s62"><Data ss:Type="Number">167</Data></Cell>
    <Cell ss:StyleID="s62"><Data ss:Type="Number">0</Data></Cell>
    <Cell ss:StyleID="s62"><Data ss:Type="Number">1</Data></Cell>
    <Cell ss:StyleID="s62"><Data ss:Type="Number">1</Data></Cell>
    <Cell ss:StyleID="s62"><Data ss:Type="String">G240</Data></Cell>
    <Cell><Data ss:Type="String">SAMN04334739</Data></Cell>
    <Cell><Data ss:Type="String">LOOU00000000</Data></Cell>
    <Cell ss:StyleID="s62"><Data ss:Type="String">Finland</Data></Cell>
    <Cell ss:StyleID="s62"><Data ss:Type="String">Bos taurus (bovine)</Data></Cell>
    <Cell ss:StyleID="s62"><Data ss:Type="String">Mastitis</Data></Cell>
    <Cell><Data ss:Type="String">Goldstone, R.J., Harris, S., Meyer, E., Breyne, K., Rainard, P., Germon, P., Shpigel, N., Dobrint., U., Pyorala, S., Smith,D. G. E.</Data></Cell>
    <Cell ss:StyleID="s62"><Data ss:Type="String">This study</Data></Cell>
   </Row>
   <Row ss:AutoFitHeight="0">
    <Cell ss:StyleID="s62"><Data ss:Type="String">Escherichia coli G246</Data></Cell>
    <Cell ss:StyleID="s62"><Data ss:Type="Number">201</Data></Cell>
    <Cell ss:StyleID="s62"><Data ss:Type="Number">0</Data></Cell>
    <Cell ss:StyleID="s62"><Data ss:Type="Number">1</Data></Cell>
    <Cell ss:StyleID="s62"><Data ss:Type="Number">1</Data></Cell>
    <Cell ss:StyleID="s62"><Data ss:Type="String">G246</Data></Cell>
    <Cell><Data ss:Type="String">SAMN04334740</Data></Cell>
    <Cell><Data ss:Type="String">LOOV00000000</Data></Cell>
    <Cell ss:StyleID="s62"><Data ss:Type="String">France</Data></Cell>
    <Cell ss:StyleID="s62"><Data ss:Type="String">Bos taurus (bovine)</Data></Cell>
    <Cell ss:StyleID="s62"><Data ss:Type="String">Mastitis</Data></Cell>
    <Cell><Data ss:Type="String">Goldstone, R.J., Harris, S., Meyer, E., Breyne, K., Rainard, P., Germon, P., Shpigel, N., Dobrint., U., Pyorala, S., Smith,D. G. E.</Data></Cell>
    <Cell ss:StyleID="s62"><Data ss:Type="String">This study</Data></Cell>
   </Row>
   <Row ss:AutoFitHeight="0">
    <Cell ss:StyleID="s62"><Data ss:Type="String">Escherichia coli G250</Data></Cell>
    <Cell ss:StyleID="s62"><Data ss:Type="Number">128</Data></Cell>
    <Cell ss:StyleID="s62"><Data ss:Type="Number">0</Data></Cell>
    <Cell ss:StyleID="s62"><Data ss:Type="Number">1</Data></Cell>
    <Cell ss:StyleID="s62"><Data ss:Type="Number">1</Data></Cell>
    <Cell ss:StyleID="s62"><Data ss:Type="String">G250</Data></Cell>
    <Cell><Data ss:Type="String">SAMN04334741</Data></Cell>
    <Cell><Data ss:Type="String">LOOW00000000</Data></Cell>
    <Cell ss:StyleID="s62"><Data ss:Type="String">Denmark</Data></Cell>
    <Cell ss:StyleID="s62"><Data ss:Type="String">Bos taurus (bovine)</Data></Cell>
    <Cell ss:StyleID="s62"><Data ss:Type="String">Mastitis</Data></Cell>
    <Cell><Data ss:Type="String">Goldstone, R.J., Harris, S., Meyer, E., Breyne, K., Rainard, P., Germon, P., Shpigel, N., Dobrint., U., Pyorala, S., Smith,D. G. E.</Data></Cell>
    <Cell ss:StyleID="s62"><Data ss:Type="String">This study</Data></Cell>
   </Row>
   <Row ss:AutoFitHeight="0">
    <Cell ss:StyleID="s62"><Data ss:Type="String">Escherichia coli G26</Data></Cell>
    <Cell ss:StyleID="s62"><Data ss:Type="Number">350</Data></Cell>
    <Cell ss:StyleID="s62"><Data ss:Type="Number">0</Data></Cell>
    <Cell ss:StyleID="s62"><Data ss:Type="Number">1</Data></Cell>
    <Cell ss:StyleID="s62"><Data ss:Type="Number">1</Data></Cell>
    <Cell ss:StyleID="s62"><Data ss:Type="String">G26</Data></Cell>
    <Cell><Data ss:Type="String">SAMN04334742</Data></Cell>
    <Cell><Data ss:Type="String">LOOX00000000</Data></Cell>
    <Cell ss:StyleID="s62"><Data ss:Type="String">Belgium</Data></Cell>
    <Cell ss:StyleID="s62"><Data ss:Type="String">Bos taurus (bovine)</Data></Cell>
    <Cell ss:StyleID="s62"><Data ss:Type="String">Mastitis</Data></Cell>
    <Cell><Data ss:Type="String">Goldstone, R.J., Harris, S., Meyer, E., Breyne, K., Rainard, P., Germon, P., Shpigel, N., Dobrint., U., Pyorala, S., Smith,D. G. E.</Data></Cell>
    <Cell ss:StyleID="s62"><Data ss:Type="String">This study</Data></Cell>
   </Row>
   <Row ss:AutoFitHeight="0">
    <Cell ss:StyleID="s62"><Data ss:Type="String">Escherichia coli G27</Data></Cell>
    <Cell ss:StyleID="s62"><Data ss:Type="Number">120</Data></Cell>
    <Cell ss:StyleID="s62"><Data ss:Type="Number">0</Data></Cell>
    <Cell ss:StyleID="s62"><Data ss:Type="Number">1</Data></Cell>
    <Cell ss:StyleID="s62"><Data ss:Type="Number">1</Data></Cell>
    <Cell ss:StyleID="s62"><Data ss:Type="String">G27</Data></Cell>
    <Cell><Data ss:Type="String">SAMN04334743</Data></Cell>
    <Cell><Data ss:Type="String">LOOY00000000</Data></Cell>
    <Cell ss:StyleID="s62"><Data ss:Type="String">Belgium</Data></Cell>
    <Cell ss:StyleID="s62"><Data ss:Type="String">Bos taurus (bovine)</Data></Cell>
    <Cell ss:StyleID="s62"><Data ss:Type="String">Mastitis</Data></Cell>
    <Cell><Data ss:Type="String">Goldstone, R.J., Harris, S., Meyer, E., Breyne, K., Rainard, P., Germon, P., Shpigel, N., Dobrint., U., Pyorala, S., Smith,D. G. E.</Data></Cell>
    <Cell ss:StyleID="s62"><Data ss:Type="String">This study</Data></Cell>
   </Row>
   <Row ss:AutoFitHeight="0">
    <Cell ss:StyleID="s62"><Data ss:Type="String">Escherichia coli G28</Data></Cell>
    <Cell ss:StyleID="s62"><Data ss:Type="Number">344</Data></Cell>
    <Cell ss:StyleID="s62"><Data ss:Type="Number">0</Data></Cell>
    <Cell ss:StyleID="s62"><Data ss:Type="Number">1</Data></Cell>
    <Cell ss:StyleID="s62"><Data ss:Type="Number">1</Data></Cell>
    <Cell ss:StyleID="s62"><Data ss:Type="String">G28</Data></Cell>
    <Cell><Data ss:Type="String">SAMN04334744</Data></Cell>
    <Cell><Data ss:Type="String">LOOZ00000000</Data></Cell>
    <Cell ss:StyleID="s62"><Data ss:Type="String">Belgium</Data></Cell>
    <Cell ss:StyleID="s62"><Data ss:Type="String">Bos taurus (bovine)</Data></Cell>
    <Cell ss:StyleID="s62"><Data ss:Type="String">Mastitis</Data></Cell>
    <Cell><Data ss:Type="String">Goldstone, R.J., Harris, S., Meyer, E., Breyne, K., Rainard, P., Germon, P., Shpigel, N., Dobrint., U., Pyorala, S., Smith,D. G. E.</Data></Cell>
    <Cell ss:StyleID="s62"><Data ss:Type="String">This study</Data></Cell>
   </Row>
   <Row ss:AutoFitHeight="0">
    <Cell ss:StyleID="s62"><Data ss:Type="String">Escherichia coli G299</Data></Cell>
    <Cell ss:StyleID="s62"><Data ss:Type="Number">199</Data></Cell>
    <Cell ss:StyleID="s62"><Data ss:Type="Number">0</Data></Cell>
    <Cell ss:StyleID="s62"><Data ss:Type="Number">1</Data></Cell>
    <Cell ss:StyleID="s62"><Data ss:Type="Number">1</Data></Cell>
    <Cell ss:StyleID="s62"><Data ss:Type="String">G299</Data></Cell>
    <Cell><Data ss:Type="String">SAMN04334745</Data></Cell>
    <Cell><Data ss:Type="String">LOPA00000000</Data></Cell>
    <Cell ss:StyleID="s62"><Data ss:Type="String">UK</Data></Cell>
    <Cell ss:StyleID="s62"><Data ss:Type="String">Bos taurus (bovine)</Data></Cell>
    <Cell ss:StyleID="s62"><Data ss:Type="String">Mastitis</Data></Cell>
    <Cell><Data ss:Type="String">Goldstone, R.J., Harris, S., Meyer, E., Breyne, K., Rainard, P., Germon, P., Shpigel, N., Dobrint., U., Pyorala, S., Smith,D. G. E.</Data></Cell>
    <Cell ss:StyleID="s62"><Data ss:Type="String">This study</Data></Cell>
   </Row>
   <Row ss:AutoFitHeight="0">
    <Cell ss:StyleID="s62"><Data ss:Type="String">Escherichia coli G3</Data></Cell>
    <Cell ss:StyleID="s62"><Data ss:Type="Number">166</Data></Cell>
    <Cell ss:StyleID="s62"><Data ss:Type="Number">0</Data></Cell>
    <Cell ss:StyleID="s62"><Data ss:Type="Number">1</Data></Cell>
    <Cell ss:StyleID="s62"><Data ss:Type="Number">1</Data></Cell>
    <Cell ss:StyleID="s62"><Data ss:Type="String">G3</Data></Cell>
    <Cell><Data ss:Type="String">SAMN04334746</Data></Cell>
    <Cell><Data ss:Type="String">LOPB00000000</Data></Cell>
    <Cell ss:StyleID="s62"><Data ss:Type="String">Belgium</Data></Cell>
    <Cell ss:StyleID="s62"><Data ss:Type="String">Bos taurus (bovine)</Data></Cell>
    <Cell ss:StyleID="s62"><Data ss:Type="String">Mastitis</Data></Cell>
    <Cell><Data ss:Type="String">Goldstone, R.J., Harris, S., Meyer, E., Breyne, K., Rainard, P., Germon, P., Shpigel, N., Dobrint., U., Pyorala, S., Smith,D. G. E.</Data></Cell>
    <Cell ss:StyleID="s62"><Data ss:Type="String">This study</Data></Cell>
   </Row>
   <Row ss:AutoFitHeight="0">
    <Cell ss:StyleID="s62"><Data ss:Type="String">Escherichia coli G300</Data></Cell>
    <Cell ss:StyleID="s62"><Data ss:Type="Number">128</Data></Cell>
    <Cell ss:StyleID="s62"><Data ss:Type="Number">0</Data></Cell>
    <Cell ss:StyleID="s62"><Data ss:Type="Number">1</Data></Cell>
    <Cell ss:StyleID="s62"><Data ss:Type="Number">1</Data></Cell>
    <Cell ss:StyleID="s62"><Data ss:Type="String">G300</Data></Cell>
    <Cell><Data ss:Type="String">SAMN04334747</Data></Cell>
    <Cell><Data ss:Type="String">LOPC00000000</Data></Cell>
    <Cell ss:StyleID="s62"><Data ss:Type="String">UK</Data></Cell>
    <Cell ss:StyleID="s62"><Data ss:Type="String">Bos taurus (bovine)</Data></Cell>
    <Cell ss:StyleID="s62"><Data ss:Type="String">Mastitis</Data></Cell>
    <Cell><Data ss:Type="String">Goldstone, R.J., Harris, S., Meyer, E., Breyne, K., Rainard, P., Germon, P., Shpigel, N., Dobrint., U., Pyorala, S., Smith,D. G. E.</Data></Cell>
    <Cell ss:StyleID="s62"><Data ss:Type="String">This study</Data></Cell>
   </Row>
   <Row ss:AutoFitHeight="0">
    <Cell ss:StyleID="s62"><Data ss:Type="String">Escherichia coli G301</Data></Cell>
    <Cell ss:StyleID="s62"><Data ss:Type="Number">281</Data></Cell>
    <Cell ss:StyleID="s62"><Data ss:Type="Number">0</Data></Cell>
    <Cell ss:StyleID="s62"><Data ss:Type="Number">1</Data></Cell>
    <Cell ss:StyleID="s62"><Data ss:Type="Number">1</Data></Cell>
    <Cell ss:StyleID="s62"><Data ss:Type="String">G301</Data></Cell>
    <Cell><Data ss:Type="String">SAMN04334748</Data></Cell>
    <Cell><Data ss:Type="String">LOPD00000000</Data></Cell>
    <Cell ss:StyleID="s62"><Data ss:Type="String">UK</Data></Cell>
    <Cell ss:StyleID="s62"><Data ss:Type="String">Bos taurus (bovine)</Data></Cell>
    <Cell ss:StyleID="s62"><Data ss:Type="String">Mastitis</Data></Cell>
    <Cell><Data ss:Type="String">Goldstone, R.J., Harris, S., Meyer, E., Breyne, K., Rainard, P., Germon, P., Shpigel, N., Dobrint., U., Pyorala, S., Smith,D. G. E.</Data></Cell>
    <Cell ss:StyleID="s62"><Data ss:Type="String">This study</Data></Cell>
   </Row>
   <Row ss:AutoFitHeight="0">
    <Cell ss:StyleID="s62"><Data ss:Type="String">Escherichia coli G303</Data></Cell>
    <Cell ss:StyleID="s62"><Data ss:Type="Number">180</Data></Cell>
    <Cell ss:StyleID="s62"><Data ss:Type="Number">0</Data></Cell>
    <Cell ss:StyleID="s62"><Data ss:Type="Number">1</Data></Cell>
    <Cell ss:StyleID="s62"><Data ss:Type="Number">1</Data></Cell>
    <Cell ss:StyleID="s62"><Data ss:Type="String">G303</Data></Cell>
    <Cell><Data ss:Type="String">SAMN04334749</Data></Cell>
    <Cell><Data ss:Type="String">LOPE00000000</Data></Cell>
    <Cell ss:StyleID="s62"><Data ss:Type="String">UK</Data></Cell>
    <Cell ss:StyleID="s62"><Data ss:Type="String">Bos taurus (bovine)</Data></Cell>
    <Cell ss:StyleID="s62"><Data ss:Type="String">Mastitis</Data></Cell>
    <Cell><Data ss:Type="String">Goldstone, R.J., Harris, S., Meyer, E., Breyne, K., Rainard, P., Germon, P., Shpigel, N., Dobrint., U., Pyorala, S., Smith,D. G. E.</Data></Cell>
    <Cell ss:StyleID="s62"><Data ss:Type="String">This study</Data></Cell>
   </Row>
   <Row ss:AutoFitHeight="0">
    <Cell ss:StyleID="s62"><Data ss:Type="String">Escherichia coli G310</Data></Cell>
    <Cell ss:StyleID="s62"><Data ss:Type="Number">203</Data></Cell>
    <Cell ss:StyleID="s62"><Data ss:Type="Number">0</Data></Cell>
    <Cell ss:StyleID="s62"><Data ss:Type="Number">1</Data></Cell>
    <Cell ss:StyleID="s62"><Data ss:Type="Number">1</Data></Cell>
    <Cell ss:StyleID="s62"><Data ss:Type="String">G310</Data></Cell>
    <Cell><Data ss:Type="String">SAMN04334750</Data></Cell>
    <Cell><Data ss:Type="String">LOPF00000000</Data></Cell>
    <Cell ss:StyleID="s62"><Data ss:Type="String">UK</Data></Cell>
    <Cell ss:StyleID="s62"><Data ss:Type="String">Bos taurus (bovine)</Data></Cell>
    <Cell ss:StyleID="s62"><Data ss:Type="String">Mastitis</Data></Cell>
    <Cell><Data ss:Type="String">Goldstone, R.J., Harris, S., Meyer, E., Breyne, K., Rainard, P., Germon, P., Shpigel, N., Dobrint., U., Pyorala, S., Smith,D. G. E.</Data></Cell>
    <Cell ss:StyleID="s62"><Data ss:Type="String">This study</Data></Cell>
   </Row>
   <Row ss:AutoFitHeight="0">
    <Cell ss:StyleID="s62"><Data ss:Type="String">Escherichia coli G313</Data></Cell>
    <Cell ss:StyleID="s62"><Data ss:Type="Number">111</Data></Cell>
    <Cell ss:StyleID="s62"><Data ss:Type="Number">0</Data></Cell>
    <Cell ss:StyleID="s62"><Data ss:Type="Number">1</Data></Cell>
    <Cell ss:StyleID="s62"><Data ss:Type="Number">1</Data></Cell>
    <Cell ss:StyleID="s62"><Data ss:Type="String">G313</Data></Cell>
    <Cell><Data ss:Type="String">SAMN04334751</Data></Cell>
    <Cell><Data ss:Type="String">LOPG00000000</Data></Cell>
    <Cell ss:StyleID="s62"><Data ss:Type="String">UK</Data></Cell>
    <Cell ss:StyleID="s62"><Data ss:Type="String">Bos taurus (bovine)</Data></Cell>
    <Cell ss:StyleID="s62"><Data ss:Type="String">Mastitis</Data></Cell>
    <Cell><Data ss:Type="String">Goldstone, R.J., Harris, S., Meyer, E., Breyne, K., Rainard, P., Germon, P., Shpigel, N., Dobrint., U., Pyorala, S., Smith,D. G. E.</Data></Cell>
    <Cell ss:StyleID="s62"><Data ss:Type="String">This study</Data></Cell>
   </Row>
   <Row ss:AutoFitHeight="0">
    <Cell ss:StyleID="s62"><Data ss:Type="String">Escherichia coli G314</Data></Cell>
    <Cell ss:StyleID="s62"><Data ss:Type="Number">117</Data></Cell>
    <Cell ss:StyleID="s62"><Data ss:Type="Number">0</Data></Cell>
    <Cell ss:StyleID="s62"><Data ss:Type="Number">1</Data></Cell>
    <Cell ss:StyleID="s62"><Data ss:Type="Number">1</Data></Cell>
    <Cell ss:StyleID="s62"><Data ss:Type="String">G314</Data></Cell>
    <Cell><Data ss:Type="String">SAMN04334752</Data></Cell>
    <Cell><Data ss:Type="String">LOPH00000000</Data></Cell>
    <Cell ss:StyleID="s62"><Data ss:Type="String">UK</Data></Cell>
    <Cell ss:StyleID="s62"><Data ss:Type="String">Bos taurus (bovine)</Data></Cell>
    <Cell ss:StyleID="s62"><Data ss:Type="String">Mastitis</Data></Cell>
    <Cell><Data ss:Type="String">Goldstone, R.J., Harris, S., Meyer, E., Breyne, K., Rainard, P., Germon, P., Shpigel, N., Dobrint., U., Pyorala, S., Smith,D. G. E.</Data></Cell>
    <Cell ss:StyleID="s62"><Data ss:Type="String">This study</Data></Cell>
   </Row>
   <Row ss:AutoFitHeight="0">
    <Cell ss:StyleID="s62"><Data ss:Type="String">Escherichia coli G315</Data></Cell>
    <Cell ss:StyleID="s62"><Data ss:Type="Number">158</Data></Cell>
    <Cell ss:StyleID="s62"><Data ss:Type="Number">0</Data></Cell>
    <Cell ss:StyleID="s62"><Data ss:Type="Number">1</Data></Cell>
    <Cell ss:StyleID="s62"><Data ss:Type="Number">1</Data></Cell>
    <Cell ss:StyleID="s62"><Data ss:Type="String">G315</Data></Cell>
    <Cell><Data ss:Type="String">SAMN04334753</Data></Cell>
    <Cell><Data ss:Type="String">LOPI00000000</Data></Cell>
    <Cell ss:StyleID="s62"><Data ss:Type="String">UK</Data></Cell>
    <Cell ss:StyleID="s62"><Data ss:Type="String">Bos taurus (bovine)</Data></Cell>
    <Cell ss:StyleID="s62"><Data ss:Type="String">Mastitis</Data></Cell>
    <Cell><Data ss:Type="String">Goldstone, R.J., Harris, S., Meyer, E., Breyne, K., Rainard, P., Germon, P., Shpigel, N., Dobrint., U., Pyorala, S., Smith,D. G. E.</Data></Cell>
    <Cell ss:StyleID="s62"><Data ss:Type="String">This study</Data></Cell>
   </Row>
   <Row ss:AutoFitHeight="0">
    <Cell ss:StyleID="s62"><Data ss:Type="String">Escherichia coli G323</Data></Cell>
    <Cell ss:StyleID="s62"><Data ss:Type="Number">164</Data></Cell>
    <Cell ss:StyleID="s62"><Data ss:Type="Number">0</Data></Cell>
    <Cell ss:StyleID="s62"><Data ss:Type="Number">1</Data></Cell>
    <Cell ss:StyleID="s62"><Data ss:Type="Number">1</Data></Cell>
    <Cell ss:StyleID="s62"><Data ss:Type="String">G323</Data></Cell>
    <Cell><Data ss:Type="String">SAMN04334754</Data></Cell>
    <Cell><Data ss:Type="String">LOPJ00000000</Data></Cell>
    <Cell ss:StyleID="s62"><Data ss:Type="String">UK</Data></Cell>
    <Cell ss:StyleID="s62"><Data ss:Type="String">Bos taurus (bovine)</Data></Cell>
    <Cell ss:StyleID="s62"><Data ss:Type="String">Mastitis</Data></Cell>
    <Cell><Data ss:Type="String">Goldstone, R.J., Harris, S., Meyer, E., Breyne, K., Rainard, P., Germon, P., Shpigel, N., Dobrint., U., Pyorala, S., Smith,D. G. E.</Data></Cell>
    <Cell ss:StyleID="s62"><Data ss:Type="String">This study</Data></Cell>
   </Row>
   <Row ss:AutoFitHeight="0">
    <Cell ss:StyleID="s62"><Data ss:Type="String">Escherichia coli G324</Data></Cell>
    <Cell ss:StyleID="s62"><Data ss:Type="Number">194</Data></Cell>
    <Cell ss:StyleID="s62"><Data ss:Type="Number">0</Data></Cell>
    <Cell ss:StyleID="s62"><Data ss:Type="Number">1</Data></Cell>
    <Cell ss:StyleID="s62"><Data ss:Type="Number">1</Data></Cell>
    <Cell ss:StyleID="s62"><Data ss:Type="String">G324</Data></Cell>
    <Cell><Data ss:Type="String">SAMN04334755</Data></Cell>
    <Cell><Data ss:Type="String">LOPK00000000</Data></Cell>
    <Cell ss:StyleID="s62"><Data ss:Type="String">UK</Data></Cell>
    <Cell ss:StyleID="s62"><Data ss:Type="String">Bos taurus (bovine)</Data></Cell>
    <Cell ss:StyleID="s62"><Data ss:Type="String">Mastitis</Data></Cell>
    <Cell><Data ss:Type="String">Goldstone, R.J., Harris, S., Meyer, E., Breyne, K., Rainard, P., Germon, P., Shpigel, N., Dobrint., U., Pyorala, S., Smith,D. G. E.</Data></Cell>
    <Cell ss:StyleID="s62"><Data ss:Type="String">This study</Data></Cell>
   </Row>
   <Row ss:AutoFitHeight="0">
    <Cell ss:StyleID="s62"><Data ss:Type="String">Escherichia coli G35</Data></Cell>
    <Cell ss:StyleID="s62"><Data ss:Type="Number">100</Data></Cell>
    <Cell ss:StyleID="s62"><Data ss:Type="Number">0</Data></Cell>
    <Cell ss:StyleID="s62"><Data ss:Type="Number">1</Data></Cell>
    <Cell ss:StyleID="s62"><Data ss:Type="Number">1</Data></Cell>
    <Cell ss:StyleID="s62"><Data ss:Type="String">G35</Data></Cell>
    <Cell><Data ss:Type="String">SAMN04334756</Data></Cell>
    <Cell><Data ss:Type="String">LOPL00000000</Data></Cell>
    <Cell ss:StyleID="s62"><Data ss:Type="String">Belgium</Data></Cell>
    <Cell ss:StyleID="s62"><Data ss:Type="String">Bos taurus (bovine)</Data></Cell>
    <Cell ss:StyleID="s62"><Data ss:Type="String">Mastitis</Data></Cell>
    <Cell><Data ss:Type="String">Goldstone, R.J., Harris, S., Meyer, E., Breyne, K., Rainard, P., Germon, P., Shpigel, N., Dobrint., U., Pyorala, S., Smith,D. G. E.</Data></Cell>
    <Cell ss:StyleID="s62"><Data ss:Type="String">This study</Data></Cell>
   </Row>
   <Row ss:AutoFitHeight="0">
    <Cell ss:StyleID="s62"><Data ss:Type="String">Escherichia coli G39</Data></Cell>
    <Cell ss:StyleID="s62"><Data ss:Type="Number">138</Data></Cell>
    <Cell ss:StyleID="s62"><Data ss:Type="Number">0</Data></Cell>
    <Cell ss:StyleID="s62"><Data ss:Type="Number">1</Data></Cell>
    <Cell ss:StyleID="s62"><Data ss:Type="Number">1</Data></Cell>
    <Cell ss:StyleID="s62"><Data ss:Type="String">G39</Data></Cell>
    <Cell><Data ss:Type="String">SAMN04334757</Data></Cell>
    <Cell><Data ss:Type="String">LOPM00000000</Data></Cell>
    <Cell ss:StyleID="s62"><Data ss:Type="String">Belgium</Data></Cell>
    <Cell ss:StyleID="s62"><Data ss:Type="String">Bos taurus (bovine)</Data></Cell>
    <Cell ss:StyleID="s62"><Data ss:Type="String">Mastitis</Data></Cell>
    <Cell><Data ss:Type="String">Goldstone, R.J., Harris, S., Meyer, E., Breyne, K., Rainard, P., Germon, P., Shpigel, N., Dobrint., U., Pyorala, S., Smith,D. G. E.</Data></Cell>
    <Cell ss:StyleID="s62"><Data ss:Type="String">This study</Data></Cell>
   </Row>
   <Row ss:AutoFitHeight="0">
    <Cell ss:StyleID="s62"><Data ss:Type="String">Escherichia coli G43</Data></Cell>
    <Cell ss:StyleID="s62"><Data ss:Type="Number">161</Data></Cell>
    <Cell ss:StyleID="s62"><Data ss:Type="Number">0</Data></Cell>
    <Cell ss:StyleID="s62"><Data ss:Type="Number">1</Data></Cell>
    <Cell ss:StyleID="s62"><Data ss:Type="Number">1</Data></Cell>
    <Cell ss:StyleID="s62"><Data ss:Type="String">G43</Data></Cell>
    <Cell><Data ss:Type="String">SAMN04334758</Data></Cell>
    <Cell><Data ss:Type="String">LOPN00000000</Data></Cell>
    <Cell ss:StyleID="s62"><Data ss:Type="String">Germany</Data></Cell>
    <Cell ss:StyleID="s62"><Data ss:Type="String">Bos taurus (bovine)</Data></Cell>
    <Cell ss:StyleID="s62"><Data ss:Type="String">Mastitis</Data></Cell>
    <Cell><Data ss:Type="String">Goldstone, R.J., Harris, S., Meyer, E., Breyne, K., Rainard, P., Germon, P., Shpigel, N., Dobrint., U., Pyorala, S., Smith,D. G. E.</Data></Cell>
    <Cell ss:StyleID="s62"><Data ss:Type="String">This study</Data></Cell>
   </Row>
   <Row ss:AutoFitHeight="0">
    <Cell ss:StyleID="s62"><Data ss:Type="String">Escherichia coli G51</Data></Cell>
    <Cell ss:StyleID="s62"><Data ss:Type="Number">319</Data></Cell>
    <Cell ss:StyleID="s62"><Data ss:Type="Number">0</Data></Cell>
    <Cell ss:StyleID="s62"><Data ss:Type="Number">1</Data></Cell>
    <Cell ss:StyleID="s62"><Data ss:Type="Number">1</Data></Cell>
    <Cell ss:StyleID="s62"><Data ss:Type="String">G51</Data></Cell>
    <Cell><Data ss:Type="String">SAMN04334759</Data></Cell>
    <Cell><Data ss:Type="String">LOPO00000000</Data></Cell>
    <Cell ss:StyleID="s62"><Data ss:Type="String">Germany</Data></Cell>
    <Cell ss:StyleID="s62"><Data ss:Type="String">Bos taurus (bovine)</Data></Cell>
    <Cell ss:StyleID="s62"><Data ss:Type="String">Mastitis</Data></Cell>
    <Cell><Data ss:Type="String">Goldstone, R.J., Harris, S., Meyer, E., Breyne, K., Rainard, P., Germon, P., Shpigel, N., Dobrint., U., Pyorala, S., Smith,D. G. E.</Data></Cell>
    <Cell ss:StyleID="s62"><Data ss:Type="String">This study</Data></Cell>
   </Row>
   <Row ss:AutoFitHeight="0">
    <Cell ss:StyleID="s62"><Data ss:Type="String">Escherichia coli G6</Data></Cell>
    <Cell ss:StyleID="s62"><Data ss:Type="Number">170</Data></Cell>
    <Cell ss:StyleID="s62"><Data ss:Type="Number">0</Data></Cell>
    <Cell ss:StyleID="s62"><Data ss:Type="Number">1</Data></Cell>
    <Cell ss:StyleID="s62"><Data ss:Type="Number">1</Data></Cell>
    <Cell ss:StyleID="s62"><Data ss:Type="String">G6</Data></Cell>
    <Cell><Data ss:Type="String">SAMN04334760</Data></Cell>
    <Cell><Data ss:Type="String">LOPP00000000</Data></Cell>
    <Cell ss:StyleID="s62"><Data ss:Type="String">Belgium</Data></Cell>
    <Cell ss:StyleID="s62"><Data ss:Type="String">Bos taurus (bovine)</Data></Cell>
    <Cell ss:StyleID="s62"><Data ss:Type="String">Mastitis</Data></Cell>
    <Cell><Data ss:Type="String">Goldstone, R.J., Harris, S., Meyer, E., Breyne, K., Rainard, P., Germon, P., Shpigel, N., Dobrint., U., Pyorala, S., Smith,D. G. E.</Data></Cell>
    <Cell ss:StyleID="s62"><Data ss:Type="String">This study</Data></Cell>
   </Row>
   <Row ss:AutoFitHeight="0">
    <Cell ss:StyleID="s62"><Data ss:Type="String">Escherichia coli G65</Data></Cell>
    <Cell ss:StyleID="s62"><Data ss:Type="Number">145</Data></Cell>
    <Cell ss:StyleID="s62"><Data ss:Type="Number">0</Data></Cell>
    <Cell ss:StyleID="s62"><Data ss:Type="Number">1</Data></Cell>
    <Cell ss:StyleID="s62"><Data ss:Type="Number">1</Data></Cell>
    <Cell ss:StyleID="s62"><Data ss:Type="String">G65</Data></Cell>
    <Cell><Data ss:Type="String">SAMN04334761</Data></Cell>
    <Cell><Data ss:Type="String">LOPQ00000000</Data></Cell>
    <Cell ss:StyleID="s62"><Data ss:Type="String">Germany</Data></Cell>
    <Cell ss:StyleID="s62"><Data ss:Type="String">Bos taurus (bovine)</Data></Cell>
    <Cell ss:StyleID="s62"><Data ss:Type="String">Mastitis</Data></Cell>
    <Cell><Data ss:Type="String">Goldstone, R.J., Harris, S., Meyer, E., Breyne, K., Rainard, P., Germon, P., Shpigel, N., Dobrint., U., Pyorala, S., Smith,D. G. E.</Data></Cell>
    <Cell ss:StyleID="s62"><Data ss:Type="String">This study</Data></Cell>
   </Row>
   <Row ss:AutoFitHeight="0">
    <Cell ss:StyleID="s62"><Data ss:Type="String">Escherichia coli G76</Data></Cell>
    <Cell ss:StyleID="s62"><Data ss:Type="Number">242</Data></Cell>
    <Cell ss:StyleID="s62"><Data ss:Type="Number">0</Data></Cell>
    <Cell ss:StyleID="s62"><Data ss:Type="Number">1</Data></Cell>
    <Cell ss:StyleID="s62"><Data ss:Type="Number">1</Data></Cell>
    <Cell ss:StyleID="s62"><Data ss:Type="String">G76</Data></Cell>
    <Cell><Data ss:Type="String">SAMN04334762</Data></Cell>
    <Cell><Data ss:Type="String">LOPR00000000</Data></Cell>
    <Cell ss:StyleID="s62"><Data ss:Type="String">Germany</Data></Cell>
    <Cell ss:StyleID="s62"><Data ss:Type="String">Bos taurus (bovine)</Data></Cell>
    <Cell ss:StyleID="s62"><Data ss:Type="String">Mastitis</Data></Cell>
    <Cell><Data ss:Type="String">Goldstone, R.J., Harris, S., Meyer, E., Breyne, K., Rainard, P., Germon, P., Shpigel, N., Dobrint., U., Pyorala, S., Smith,D. G. E.</Data></Cell>
    <Cell ss:StyleID="s62"><Data ss:Type="String">This study</Data></Cell>
   </Row>
   <Row ss:AutoFitHeight="0">
    <Cell ss:StyleID="s62"><Data ss:Type="String">Escherichia coli P4</Data></Cell>
    <Cell ss:StyleID="s62"><Data ss:Type="Number">72</Data></Cell>
    <Cell ss:StyleID="s62"><Data ss:Type="Number">0</Data></Cell>
    <Cell ss:StyleID="s62"><Data ss:Type="Number">1</Data></Cell>
    <Cell ss:StyleID="s62"><Data ss:Type="Number">1</Data></Cell>
    <Cell ss:StyleID="s62"><Data ss:Type="String">P4</Data></Cell>
    <Cell ss:StyleID="s62"><Data ss:Type="String">SAMN02470124</Data></Cell>
    <Cell><Data ss:Type="String">AJQW01000001</Data></Cell>
    <Cell ss:StyleID="s62"><Data ss:Type="String">United Kingdom</Data></Cell>
    <Cell ss:StyleID="s62"><Data ss:Type="String">bovine</Data></Cell>
    <Cell ss:StyleID="s62"><Data ss:Type="String">milk from cow with bovine mastitis</Data></Cell>
    <Cell ss:StyleID="s62"><Data ss:Type="String">Blum,S., Sela,N., Heller,E.D., Sela,S. and Leitner,G. Blum,S. and Leitner,G.</Data></Cell>
    <Cell ss:StyleID="s62"><Data ss:Type="String">Genome analysis of bovine-mastitis-associated Escherichia coli O32:H37 strain P4 Direct Submission</Data></Cell>
   </Row>
   <Row ss:AutoFitHeight="0">
    <Cell ss:StyleID="s62"><Data ss:Type="String">Escherichia coli 1_1_43</Data></Cell>
    <Cell ss:StyleID="s62"><Data ss:Type="Number">174</Data></Cell>
    <Cell ss:StyleID="s62"><Data ss:Type="Number">0</Data></Cell>
    <Cell ss:StyleID="s62"><Data ss:Type="Number">1</Data></Cell>
    <Cell ss:StyleID="s62"><Data ss:Type="Number">0</Data></Cell>
    <Cell ss:StyleID="s62"><Data ss:Type="String">1_1_43</Data></Cell>
    <Cell ss:StyleID="s62"><Data ss:Type="String">SAMN02463703</Data></Cell>
    <Cell><Data ss:Type="String">ACID02000001</Data></Cell>
    <Cell ss:StyleID="s62"><Data ss:Type="String">not_found</Data></Cell>
    <Cell ss:StyleID="s62"><Data ss:Type="String">not_found</Data></Cell>
    <Cell ss:StyleID="s62"><Data ss:Type="String">not_found</Data></Cell>
    <Cell ss:StyleID="s62"><Data ss:Type="String">Earl,A., Ward,D., Feldgarden,M., Gevers,D., Ambrose,C., Strauss,J., Allen-Vercoe,E., Young,S.K., Zeng,Q., Gargeya,S., Fitzgerald,M., Haas,B., Abouelleil,A., Alvarado,L., Arachchi,H.M., Berlin,A., Brown,A., Chapman,S.B., Chen,Z., Dunbar,C., Freedman,E., Gearin,G., Goldberg,J., Griggs,A., Gujja,S., Heiman,D., Howarth,C., Larson,L., Lui,A., MacDonald,P.J.P., Montmayeur,A., Murphy,C., Neiman,D., Pearson,M., Priest,M., Roberts,A., Saif,S., Shea,T., Shenoy,N., Sisk,P., Stolte,C., Sykes,S., Wortman,J., Nusbaum,C., Birren,B., The Broad Institute Genome Sequencing Platform</Data></Cell>
    <Cell ss:StyleID="s62"><Data ss:Type="String">The Genome Sequence of Escherichia coli 1_1_43 : Unpublished</Data></Cell>
   </Row>
   <Row ss:AutoFitHeight="0">
    <Cell ss:StyleID="s62"><Data ss:Type="String">Escherichia coli 101-1</Data></Cell>
    <Cell ss:StyleID="s62"><Data ss:Type="Number">91</Data></Cell>
    <Cell ss:StyleID="s62"><Data ss:Type="Number">0</Data></Cell>
    <Cell ss:StyleID="s62"><Data ss:Type="Number">1</Data></Cell>
    <Cell ss:StyleID="s62"><Data ss:Type="Number">0</Data></Cell>
    <Cell ss:StyleID="s62"><Data ss:Type="String">101-1</Data></Cell>
    <Cell ss:StyleID="s62"><Data ss:Type="String">SAMN02435838</Data></Cell>
    <Cell><Data ss:Type="String">AAMK02000091</Data></Cell>
    <Cell ss:StyleID="s62"><Data ss:Type="String">not_found</Data></Cell>
    <Cell ss:StyleID="s62"><Data ss:Type="String">not_found</Data></Cell>
    <Cell ss:StyleID="s62"><Data ss:Type="String">not_found</Data></Cell>
    <Cell ss:StyleID="s62"><Data ss:Type="String">Rasko,D.A., Rosovitz,M.J., Nataro,J.P., Myers,G.S.A., Sheshadri,R., Cer,R.Z., Jiang,L. and Ravel,J. Rasko,D., Rosovitz,M., Myers,G., Seshadri,R., Cer,R., Jiang,L., Ravel,J., Fricke,W.F. and Sebastian,Y.</Data></Cell>
    <Cell ss:StyleID="s62"><Data ss:Type="String">Direct Submission Direct Submission</Data></Cell>
   </Row>
   <Row ss:AutoFitHeight="0">
    <Cell ss:StyleID="s62"><Data ss:Type="String">Escherichia coli 1-110-08_S1_C1</Data></Cell>
    <Cell ss:StyleID="s62"><Data ss:Type="Number">128</Data></Cell>
    <Cell ss:StyleID="s62"><Data ss:Type="Number">0</Data></Cell>
    <Cell ss:StyleID="s62"><Data ss:Type="Number">1</Data></Cell>
    <Cell ss:StyleID="s62"><Data ss:Type="Number">0</Data></Cell>
    <Cell ss:StyleID="s62"><Data ss:Type="String">1-110-08_S1_C1</Data></Cell>
    <Cell ss:StyleID="s62"><Data ss:Type="String">SAMN02680001</Data></Cell>
    <Cell><Data ss:Type="String">JHDQ01000001</Data></Cell>
    <Cell ss:StyleID="s62"><Data ss:Type="String">Tanzania</Data></Cell>
    <Cell ss:StyleID="s62"><Data ss:Type="String">Homo sapiens</Data></Cell>
    <Cell ss:StyleID="s62"><Data ss:Type="String">stool</Data></Cell>
    <Cell ss:StyleID="s62"><Data ss:Type="String">Silbergeld,E., Coles,C., Seidman,J.C., You,Y., George,J., Nadendla,S., Daugherty,S.C., Nagaraj,S., Ott,S., Klega,K. and Rasko,D. Silbergeld,E., Coles,C., Seidman,J.C., You,Y., George,J., Nadendla,S., Daugherty,S.C., Nagaraj,S., Ott,S., Klega,K. and Rasko,D.</Data></Cell>
    <Cell ss:StyleID="s62"><Data ss:Type="String">Genetic Variability of E. coli after antibiotic treatment Direct Submission</Data></Cell>
   </Row>
   <Row ss:AutoFitHeight="0">
    <Cell ss:StyleID="s62"><Data ss:Type="String">Escherichia coli 1-110-08_S1_C3</Data></Cell>
    <Cell ss:StyleID="s62"><Data ss:Type="Number">133</Data></Cell>
    <Cell ss:StyleID="s62"><Data ss:Type="Number">0</Data></Cell>
    <Cell ss:StyleID="s62"><Data ss:Type="Number">1</Data></Cell>
    <Cell ss:StyleID="s62"><Data ss:Type="Number">0</Data></Cell>
    <Cell ss:StyleID="s62"><Data ss:Type="String">1-110-08_S1_C3</Data></Cell>
    <Cell ss:StyleID="s62"><Data ss:Type="String">SAMN02687495</Data></Cell>
    <Cell><Data ss:Type="String">JHDO01000001</Data></Cell>
    <Cell ss:StyleID="s62"><Data ss:Type="String">Tanzania</Data></Cell>
    <Cell ss:StyleID="s62"><Data ss:Type="String">Homo sapiens</Data></Cell>
    <Cell ss:StyleID="s62"><Data ss:Type="String">stool</Data></Cell>
    <Cell ss:StyleID="s62"><Data ss:Type="String">Silbergeld,E., Coles,C., Seidman,J.C., You,Y., George,J., Nadendla,S., Daugherty,S.C., Nagaraj,S., Ott,S., Klega,K. and Rasko,D. Silbergeld,E., Coles,C., Seidman,J.C., You,Y., George,J., Nadendla,S., Daugherty,S.C., Nagaraj,S., Ott,S., Klega,K. and Rasko,D.</Data></Cell>
    <Cell ss:StyleID="s62"><Data ss:Type="String">Genetic Variability of E. coli after antibiotic treatment Direct Submission</Data></Cell>
   </Row>
   <Row ss:AutoFitHeight="0">
    <Cell ss:StyleID="s62"><Data ss:Type="String">Escherichia coli 1-110-08_S3_C1</Data></Cell>
    <Cell ss:StyleID="s62"><Data ss:Type="Number">188</Data></Cell>
    <Cell ss:StyleID="s62"><Data ss:Type="Number">0</Data></Cell>
    <Cell ss:StyleID="s62"><Data ss:Type="Number">1</Data></Cell>
    <Cell ss:StyleID="s62"><Data ss:Type="Number">0</Data></Cell>
    <Cell ss:StyleID="s62"><Data ss:Type="String">1-110-08_S3_C1</Data></Cell>
    <Cell ss:StyleID="s62"><Data ss:Type="String">SAMN02680160</Data></Cell>
    <Cell><Data ss:Type="String">JHDN01000001</Data></Cell>
    <Cell ss:StyleID="s62"><Data ss:Type="String">Tanzania</Data></Cell>
    <Cell ss:StyleID="s62"><Data ss:Type="String">Homo sapiens</Data></Cell>
    <Cell ss:StyleID="s62"><Data ss:Type="String">stool</Data></Cell>
    <Cell ss:StyleID="s62"><Data ss:Type="String">Silbergeld,E., Coles,C., Seidman,J.C., You,Y., George,J., Nadendla,S., Daugherty,S.C., Nagaraj,S., Ott,S., Klega,K. and Rasko,D. Silbergeld,E., Coles,C., Seidman,J.C., You,Y., George,J., Nadendla,S., Daugherty,S.C., Nagaraj,S., Ott,S., Klega,K. and Rasko,D.</Data></Cell>
    <Cell ss:StyleID="s62"><Data ss:Type="String">Genetic Variability of E. coli after antibiotic treatment Direct Submission</Data></Cell>
   </Row>
   <Row ss:AutoFitHeight="0">
    <Cell ss:StyleID="s62"><Data ss:Type="String">Escherichia coli 1-110-08_S3_C2</Data></Cell>
    <Cell ss:StyleID="s62"><Data ss:Type="Number">176</Data></Cell>
    <Cell ss:StyleID="s62"><Data ss:Type="Number">0</Data></Cell>
    <Cell ss:StyleID="s62"><Data ss:Type="Number">1</Data></Cell>
    <Cell ss:StyleID="s62"><Data ss:Type="Number">0</Data></Cell>
    <Cell ss:StyleID="s62"><Data ss:Type="String">1-110-08_S3_C2</Data></Cell>
    <Cell ss:StyleID="s62"><Data ss:Type="String">SAMN02680144</Data></Cell>
    <Cell><Data ss:Type="String">JHDM01000001</Data></Cell>
    <Cell ss:StyleID="s62"><Data ss:Type="String">Tanzania</Data></Cell>
    <Cell ss:StyleID="s62"><Data ss:Type="String">Homo sapiens</Data></Cell>
    <Cell ss:StyleID="s62"><Data ss:Type="String">stool</Data></Cell>
    <Cell ss:StyleID="s62"><Data ss:Type="String">Silbergeld,E., Coles,C., Seidman,J.C., You,Y., George,J., Nadendla,S., Daugherty,S.C., Nagaraj,S., Ott,S., Klega,K. and Rasko,D. Silbergeld,E., Coles,C., Seidman,J.C., You,Y., George,J., Nadendla,S., Daugherty,S.C., Nagaraj,S., Ott,S., Klega,K. and Rasko,D.</Data></Cell>
    <Cell ss:StyleID="s62"><Data ss:Type="String">Genetic Variability of E. coli after antibiotic treatment Direct Submission</Data></Cell>
   </Row>
   <Row ss:AutoFitHeight="0">
    <Cell ss:StyleID="s62"><Data ss:Type="String">Escherichia coli 1-110-08_S3_C3</Data></Cell>
    <Cell ss:StyleID="s62"><Data ss:Type="Number">175</Data></Cell>
    <Cell ss:StyleID="s62"><Data ss:Type="Number">0</Data></Cell>
    <Cell ss:StyleID="s62"><Data ss:Type="Number">1</Data></Cell>
    <Cell ss:StyleID="s62"><Data ss:Type="Number">0</Data></Cell>
    <Cell ss:StyleID="s62"><Data ss:Type="String">1-110-08_S3_C3</Data></Cell>
    <Cell ss:StyleID="s62"><Data ss:Type="String">SAMN02680172</Data></Cell>
    <Cell><Data ss:Type="String">JHDL01000001</Data></Cell>
    <Cell ss:StyleID="s62"><Data ss:Type="String">Tanzania</Data></Cell>
    <Cell ss:StyleID="s62"><Data ss:Type="String">Homo sapiens</Data></Cell>
    <Cell ss:StyleID="s62"><Data ss:Type="String">stool</Data></Cell>
    <Cell ss:StyleID="s62"><Data ss:Type="String">Silbergeld,E., Coles,C., Seidman,J.C., You,Y., George,J., Nadendla,S., Daugherty,S.C., Nagaraj,S., Ott,S., Klega,K. and Rasko,D. Silbergeld,E., Coles,C., Seidman,J.C., You,Y., George,J., Nadendla,S., Daugherty,S.C., Nagaraj,S., Ott,S., Klega,K. and Rasko,D.</Data></Cell>
    <Cell ss:StyleID="s62"><Data ss:Type="String">Genetic Variability of E. coli after antibiotic treatment Direct Submission</Data></Cell>
   </Row>
   <Row ss:AutoFitHeight="0">
    <Cell ss:StyleID="s62"><Data ss:Type="String">Escherichia coli 1-110-08_S4_C2</Data></Cell>
    <Cell ss:StyleID="s62"><Data ss:Type="Number">199</Data></Cell>
    <Cell ss:StyleID="s62"><Data ss:Type="Number">0</Data></Cell>
    <Cell ss:StyleID="s62"><Data ss:Type="Number">1</Data></Cell>
    <Cell ss:StyleID="s62"><Data ss:Type="Number">0</Data></Cell>
    <Cell ss:StyleID="s62"><Data ss:Type="String">1-110-08_S4_C2</Data></Cell>
    <Cell ss:StyleID="s62"><Data ss:Type="String">SAMN02680199</Data></Cell>
    <Cell><Data ss:Type="String">JHDJ01000001</Data></Cell>
    <Cell ss:StyleID="s62"><Data ss:Type="String">Tanzania</Data></Cell>
    <Cell ss:StyleID="s62"><Data ss:Type="String">Homo sapiens</Data></Cell>
    <Cell ss:StyleID="s62"><Data ss:Type="String">stool</Data></Cell>
    <Cell ss:StyleID="s62"><Data ss:Type="String">Silbergeld,E., Coles,C., Seidman,J.C., You,Y., George,J., Nadendla,S., Daugherty,S.C., Nagaraj,S., Ott,S., Klega,K. and Rasko,D. Silbergeld,E., Coles,C., Seidman,J.C., You,Y., George,J., Nadendla,S., Daugherty,S.C., Nagaraj,S., Ott,S., Klega,K. and Rasko,D.</Data></Cell>
    <Cell ss:StyleID="s62"><Data ss:Type="String">Genetic Variability of E. coli after antibiotic treatment Direct Submission</Data></Cell>
   </Row>
   <Row ss:AutoFitHeight="0">
    <Cell ss:StyleID="s62"><Data ss:Type="String">Escherichia coli 1-110-08_S4_C3</Data></Cell>
    <Cell ss:StyleID="s62"><Data ss:Type="Number">196</Data></Cell>
    <Cell ss:StyleID="s62"><Data ss:Type="Number">0</Data></Cell>
    <Cell ss:StyleID="s62"><Data ss:Type="Number">1</Data></Cell>
    <Cell ss:StyleID="s62"><Data ss:Type="Number">0</Data></Cell>
    <Cell ss:StyleID="s62"><Data ss:Type="String">1-110-08_S4_C3</Data></Cell>
    <Cell ss:StyleID="s62"><Data ss:Type="String">SAMN02687480</Data></Cell>
    <Cell><Data ss:Type="String">JHDI01000001</Data></Cell>
    <Cell ss:StyleID="s62"><Data ss:Type="String">Tanzania</Data></Cell>
    <Cell ss:StyleID="s62"><Data ss:Type="String">Homo sapiens</Data></Cell>
    <Cell ss:StyleID="s62"><Data ss:Type="String">stool</Data></Cell>
    <Cell ss:StyleID="s62"><Data ss:Type="String">Silbergeld,E., Coles,C., Seidman,J.C., You,Y., George,J., Nadendla,S., Daugherty,S.C., Nagaraj,S., Ott,S., Klega,K. and Rasko,D. Silbergeld,E., Coles,C., Seidman,J.C., You,Y., George,J., Nadendla,S., Daugherty,S.C., Nagaraj,S., Ott,S., Klega,K. and Rasko,D.</Data></Cell>
    <Cell ss:StyleID="s62"><Data ss:Type="String">Genetic Variability of E. coli after antibiotic treatment Direct Submission</Data></Cell>
   </Row>
   <Row ss:AutoFitHeight="0">
    <Cell ss:StyleID="s62"><Data ss:Type="String">Escherichia coli 1-176-05_S1_C1</Data></Cell>
    <Cell ss:StyleID="s62"><Data ss:Type="Number">172</Data></Cell>
    <Cell ss:StyleID="s62"><Data ss:Type="Number">0</Data></Cell>
    <Cell ss:StyleID="s62"><Data ss:Type="Number">1</Data></Cell>
    <Cell ss:StyleID="s62"><Data ss:Type="Number">0</Data></Cell>
    <Cell ss:StyleID="s62"><Data ss:Type="String">1-176-05_S1_C1</Data></Cell>
    <Cell ss:StyleID="s62"><Data ss:Type="String">SAMN02687542</Data></Cell>
    <Cell><Data ss:Type="String">JHDH01000001</Data></Cell>
    <Cell ss:StyleID="s62"><Data ss:Type="String">Tanzania</Data></Cell>
    <Cell ss:StyleID="s62"><Data ss:Type="String">Homo sapiens</Data></Cell>
    <Cell ss:StyleID="s62"><Data ss:Type="String">stool</Data></Cell>
    <Cell ss:StyleID="s62"><Data ss:Type="String">Silbergeld,E., Coles,C., Seidman,J.C., You,Y., George,J., Nadendla,S., Daugherty,S.C., Nagaraj,S., Ott,S., Klega,K. and Rasko,D. Silbergeld,E., Coles,C., Seidman,J.C., You,Y., George,J., Nadendla,S., Daugherty,S.C., Nagaraj,S., Ott,S., Klega,K. and Rasko,D.</Data></Cell>
    <Cell ss:StyleID="s62"><Data ss:Type="String">Genetic Variability of E. coli after antibiotic treatment Direct Submission</Data></Cell>
   </Row>
   <Row ss:AutoFitHeight="0">
    <Cell ss:StyleID="s62"><Data ss:Type="String">Escherichia coli 1-176-05_S1_C2</Data></Cell>
    <Cell ss:StyleID="s62"><Data ss:Type="Number">171</Data></Cell>
    <Cell ss:StyleID="s62"><Data ss:Type="Number">0</Data></Cell>
    <Cell ss:StyleID="s62"><Data ss:Type="Number">1</Data></Cell>
    <Cell ss:StyleID="s62"><Data ss:Type="Number">0</Data></Cell>
    <Cell ss:StyleID="s62"><Data ss:Type="String">1-176-05_S1_C2</Data></Cell>
    <Cell ss:StyleID="s62"><Data ss:Type="String">SAMN02680133</Data></Cell>
    <Cell><Data ss:Type="String">JJMA01000001</Data></Cell>
    <Cell ss:StyleID="s62"><Data ss:Type="String">Tanzania</Data></Cell>
    <Cell ss:StyleID="s62"><Data ss:Type="String">Homo sapiens</Data></Cell>
    <Cell ss:StyleID="s62"><Data ss:Type="String">stool</Data></Cell>
    <Cell ss:StyleID="s62"><Data ss:Type="String">Silbergeld,E., Coles,C., Seidman,J.C., You,Y., George,J., Nadendla,S., Huot,H., Daugherty,S.C., Nagaraj,S., Ott,S., Klega,K. and Rasko,D. Silbergeld,E., Coles,C., Seidman,J.C., You,Y., George,J., Nadendla,S., Huot,H., Daugherty,S.C., Nagaraj,S., Ott,S., Klega,K. and Rasko,D.</Data></Cell>
    <Cell ss:StyleID="s62"><Data ss:Type="String">Genetic Variability of E. coli after antibiotic treatment Direct Submission</Data></Cell>
   </Row>
   <Row ss:AutoFitHeight="0">
    <Cell ss:StyleID="s62"><Data ss:Type="String">Escherichia coli 1-176-05_S1_C3</Data></Cell>
    <Cell ss:StyleID="s62"><Data ss:Type="Number">157</Data></Cell>
    <Cell ss:StyleID="s62"><Data ss:Type="Number">0</Data></Cell>
    <Cell ss:StyleID="s62"><Data ss:Type="Number">1</Data></Cell>
    <Cell ss:StyleID="s62"><Data ss:Type="Number">0</Data></Cell>
    <Cell ss:StyleID="s62"><Data ss:Type="String">1-176-05_S1_C3</Data></Cell>
    <Cell ss:StyleID="s62"><Data ss:Type="String">SAMN02687501</Data></Cell>
    <Cell><Data ss:Type="String">JJLY01000001</Data></Cell>
    <Cell ss:StyleID="s62"><Data ss:Type="String">Tanzania</Data></Cell>
    <Cell ss:StyleID="s62"><Data ss:Type="String">Homo sapiens</Data></Cell>
    <Cell ss:StyleID="s62"><Data ss:Type="String">stool</Data></Cell>
    <Cell ss:StyleID="s62"><Data ss:Type="String">Silbergeld,E., Coles,C., Seidman,J.C., You,Y., George,J., Nadendla,S., Huot,H., Daugherty,S.C., Nagaraj,S., Ott,S., Klega,K. and Rasko,D. Silbergeld,E., Coles,C., Seidman,J.C., You,Y., George,J., Nadendla,S., Huot,H., Daugherty,S.C., Nagaraj,S., Ott,S., Klega,K. and Rasko,D.</Data></Cell>
    <Cell ss:StyleID="s62"><Data ss:Type="String">Genetic Variability of E. coli after antibiotic treatment Direct Submission</Data></Cell>
   </Row>
   <Row ss:AutoFitHeight="0">
    <Cell ss:StyleID="s62"><Data ss:Type="String">Escherichia coli 1-176-05_S3_C1</Data></Cell>
    <Cell ss:StyleID="s62"><Data ss:Type="Number">189</Data></Cell>
    <Cell ss:StyleID="s62"><Data ss:Type="Number">0</Data></Cell>
    <Cell ss:StyleID="s62"><Data ss:Type="Number">1</Data></Cell>
    <Cell ss:StyleID="s62"><Data ss:Type="Number">0</Data></Cell>
    <Cell ss:StyleID="s62"><Data ss:Type="String">1-176-05_S3_C1</Data></Cell>
    <Cell ss:StyleID="s62"><Data ss:Type="String">SAMN02680233</Data></Cell>
    <Cell><Data ss:Type="String">JHDG01000001</Data></Cell>
    <Cell ss:StyleID="s62"><Data ss:Type="String">Tanzania</Data></Cell>
    <Cell ss:StyleID="s62"><Data ss:Type="String">Homo sapiens</Data></Cell>
    <Cell ss:StyleID="s62"><Data ss:Type="String">stool</Data></Cell>
    <Cell ss:StyleID="s62"><Data ss:Type="String">Silbergeld,E., Coles,C., Seidman,J.C., You,Y., George,J., Nadendla,S., Daugherty,S.C., Nagaraj,S., Ott,S., Klega,K. and Rasko,D. Silbergeld,E., Coles,C., Seidman,J.C., You,Y., George,J., Nadendla,S., Daugherty,S.C., Nagaraj,S., Ott,S., Klega,K. and Rasko,D.</Data></Cell>
    <Cell ss:StyleID="s62"><Data ss:Type="String">Genetic Variability of E. coli after antibiotic treatment Direct Submission</Data></Cell>
   </Row>
   <Row ss:AutoFitHeight="0">
    <Cell ss:StyleID="s62"><Data ss:Type="String">Escherichia coli 1-176-05_S4_C1</Data></Cell>
    <Cell ss:StyleID="s62"><Data ss:Type="Number">180</Data></Cell>
    <Cell ss:StyleID="s62"><Data ss:Type="Number">0</Data></Cell>
    <Cell ss:StyleID="s62"><Data ss:Type="Number">1</Data></Cell>
    <Cell ss:StyleID="s62"><Data ss:Type="Number">0</Data></Cell>
    <Cell ss:StyleID="s62"><Data ss:Type="String">1-176-05_S4_C1</Data></Cell>
    <Cell ss:StyleID="s62"><Data ss:Type="String">SAMN02687502</Data></Cell>
    <Cell><Data ss:Type="String">JJLQ01000001</Data></Cell>
    <Cell ss:StyleID="s62"><Data ss:Type="String">Tanzania</Data></Cell>
    <Cell ss:StyleID="s62"><Data ss:Type="String">Homo sapiens</Data></Cell>
    <Cell ss:StyleID="s62"><Data ss:Type="String">stool</Data></Cell>
    <Cell ss:StyleID="s62"><Data ss:Type="String">Silbergeld,E., Coles,C., Seidman,J.C., You,Y., George,J., Nadendla,S., Huot,H., Daugherty,S.C., Nagaraj,S., Ott,S., Klega,K. and Rasko,D. Silbergeld,E., Coles,C., Seidman,J.C., You,Y., George,J., Nadendla,S., Huot,H., Daugherty,S.C., Nagaraj,S., Ott,S., Klega,K. and Rasko,D.</Data></Cell>
    <Cell ss:StyleID="s62"><Data ss:Type="String">Genetic Variability of E. coli after antibiotic treatment Direct Submission</Data></Cell>
   </Row>
   <Row ss:AutoFitHeight="0">
    <Cell ss:StyleID="s62"><Data ss:Type="String">Escherichia coli 1-176-05_S4_C2</Data></Cell>
    <Cell ss:StyleID="s62"><Data ss:Type="Number">164</Data></Cell>
    <Cell ss:StyleID="s62"><Data ss:Type="Number">0</Data></Cell>
    <Cell ss:StyleID="s62"><Data ss:Type="Number">1</Data></Cell>
    <Cell ss:StyleID="s62"><Data ss:Type="Number">0</Data></Cell>
    <Cell ss:StyleID="s62"><Data ss:Type="String">1-176-05_S4_C2</Data></Cell>
    <Cell ss:StyleID="s62"><Data ss:Type="String">SAMN02680168</Data></Cell>
    <Cell><Data ss:Type="String">JMGW01000001</Data></Cell>
    <Cell ss:StyleID="s62"><Data ss:Type="String">Tanzania</Data></Cell>
    <Cell ss:StyleID="s62"><Data ss:Type="String">Homo sapiens</Data></Cell>
    <Cell ss:StyleID="s62"><Data ss:Type="String">stool</Data></Cell>
    <Cell ss:StyleID="s62"><Data ss:Type="String">Silbergeld,E., Coles,C., Seidman,J.C., You,Y., George,J., Nadendla,S., Huot,H., Daugherty,S.C., Nagaraj,S., Ott,S., Klega,K. and Rasko,D. Silbergeld,E., Coles,C., Seidman,J.C., You,Y., George,J., Nadendla,S., Huot,H., Daugherty,S.C., Nagaraj,S., Ott,S., Klega,K. and Rasko,D.</Data></Cell>
    <Cell ss:StyleID="s62"><Data ss:Type="String">Genetic Variability of E. coli after antibiotic treatment Direct Submission</Data></Cell>
   </Row>
   <Row ss:AutoFitHeight="0">
    <Cell ss:StyleID="s62"><Data ss:Type="String">Escherichia coli 1-176-05_S4_C3</Data></Cell>
    <Cell ss:StyleID="s62"><Data ss:Type="Number">194</Data></Cell>
    <Cell ss:StyleID="s62"><Data ss:Type="Number">0</Data></Cell>
    <Cell ss:StyleID="s62"><Data ss:Type="Number">1</Data></Cell>
    <Cell ss:StyleID="s62"><Data ss:Type="Number">0</Data></Cell>
    <Cell ss:StyleID="s62"><Data ss:Type="String">1-176-05_S4_C3</Data></Cell>
    <Cell ss:StyleID="s62"><Data ss:Type="String">SAMN02680094</Data></Cell>
    <Cell><Data ss:Type="String">JJLI01000001</Data></Cell>
    <Cell ss:StyleID="s62"><Data ss:Type="String">Tanzania</Data></Cell>
    <Cell ss:StyleID="s62"><Data ss:Type="String">Homo sapiens</Data></Cell>
    <Cell ss:StyleID="s62"><Data ss:Type="String">stool</Data></Cell>
    <Cell ss:StyleID="s62"><Data ss:Type="String">Silbergeld,E., Coles,C., Seidman,J.C., You,Y., George,J., Nadendla,S., Huot,H., Daugherty,S.C., Nagaraj,S., Ott,S., Klega,K. and Rasko,D. Silbergeld,E., Coles,C., Seidman,J.C., You,Y., George,J., Nadendla,S., Huot,H., Daugherty,S.C., Nagaraj,S., Ott,S., Klega,K. and Rasko,D.</Data></Cell>
    <Cell ss:StyleID="s62"><Data ss:Type="String">Genetic Variability of E. coli after antibiotic treatment Direct Submission</Data></Cell>
   </Row>
   <Row ss:AutoFitHeight="0">
    <Cell ss:StyleID="s62"><Data ss:Type="String">Escherichia coli 1-182-04_S3_C1</Data></Cell>
    <Cell ss:StyleID="s62"><Data ss:Type="Number">306</Data></Cell>
    <Cell ss:StyleID="s62"><Data ss:Type="Number">0</Data></Cell>
    <Cell ss:StyleID="s62"><Data ss:Type="Number">1</Data></Cell>
    <Cell ss:StyleID="s62"><Data ss:Type="Number">0</Data></Cell>
    <Cell ss:StyleID="s62"><Data ss:Type="String">1-182-04_S3_C1</Data></Cell>
    <Cell ss:StyleID="s62"><Data ss:Type="String">SAMN02687483</Data></Cell>
    <Cell><Data ss:Type="String">JJLV01000001</Data></Cell>
    <Cell ss:StyleID="s62"><Data ss:Type="String">Tanzania</Data></Cell>
    <Cell ss:StyleID="s62"><Data ss:Type="String">Homo sapiens</Data></Cell>
    <Cell ss:StyleID="s62"><Data ss:Type="String">stool</Data></Cell>
    <Cell ss:StyleID="s62"><Data ss:Type="String">Silbergeld,E., Coles,C., Seidman,J.C., You,Y., George,J., Nadendla,S., Huot,H., Daugherty,S.C., Nagaraj,S., Ott,S., Klega,K. and Rasko,D. Silbergeld,E., Coles,C., Seidman,J.C., You,Y., George,J., Nadendla,S., Huot,H., Daugherty,S.C., Nagaraj,S., Ott,S., Klega,K. and Rasko,D.</Data></Cell>
    <Cell ss:StyleID="s62"><Data ss:Type="String">Genetic Variability of E. coli after antibiotic treatment Direct Submission</Data></Cell>
   </Row>
   <Row ss:AutoFitHeight="0">
    <Cell ss:StyleID="s62"><Data ss:Type="String">Escherichia coli 1-182-04_S3_C3</Data></Cell>
    <Cell ss:StyleID="s62"><Data ss:Type="Number">306</Data></Cell>
    <Cell ss:StyleID="s62"><Data ss:Type="Number">0</Data></Cell>
    <Cell ss:StyleID="s62"><Data ss:Type="Number">1</Data></Cell>
    <Cell ss:StyleID="s62"><Data ss:Type="Number">0</Data></Cell>
    <Cell ss:StyleID="s62"><Data ss:Type="String">1-182-04_S3_C3</Data></Cell>
    <Cell ss:StyleID="s62"><Data ss:Type="String">SAMN02680162</Data></Cell>
    <Cell><Data ss:Type="String">JJLS01000001</Data></Cell>
    <Cell ss:StyleID="s62"><Data ss:Type="String">Tanzania</Data></Cell>
    <Cell ss:StyleID="s62"><Data ss:Type="String">Homo sapiens</Data></Cell>
    <Cell ss:StyleID="s62"><Data ss:Type="String">stool</Data></Cell>
    <Cell ss:StyleID="s62"><Data ss:Type="String">Silbergeld,E., Coles,C., Seidman,J.C., You,Y., George,J., Nadendla,S., Huot,H., Daugherty,S.C., Nagaraj,S., Ott,S., Klega,K. and Rasko,D. Silbergeld,E., Coles,C., Seidman,J.C., You,Y., George,J., Nadendla,S., Huot,H., Daugherty,S.C., Nagaraj,S., Ott,S., Klega,K. and Rasko,D.</Data></Cell>
    <Cell ss:StyleID="s62"><Data ss:Type="String">Genetic Variability of E. coli after antibiotic treatment Direct Submission</Data></Cell>
   </Row>
   <Row ss:AutoFitHeight="0">
    <Cell ss:StyleID="s62"><Data ss:Type="String">Escherichia coli 1-250-04_S4_C1</Data></Cell>
    <Cell ss:StyleID="s62"><Data ss:Type="Number">161</Data></Cell>
    <Cell ss:StyleID="s62"><Data ss:Type="Number">0</Data></Cell>
    <Cell ss:StyleID="s62"><Data ss:Type="Number">1</Data></Cell>
    <Cell ss:StyleID="s62"><Data ss:Type="Number">0</Data></Cell>
    <Cell ss:StyleID="s62"><Data ss:Type="String">1-250-04_S4_C1</Data></Cell>
    <Cell ss:StyleID="s62"><Data ss:Type="String">SAMN02680180</Data></Cell>
    <Cell><Data ss:Type="String">JJLO01000001</Data></Cell>
    <Cell ss:StyleID="s62"><Data ss:Type="String">Tanzania</Data></Cell>
    <Cell ss:StyleID="s62"><Data ss:Type="String">Homo sapiens</Data></Cell>
    <Cell ss:StyleID="s62"><Data ss:Type="String">stool</Data></Cell>
    <Cell ss:StyleID="s62"><Data ss:Type="String">Silbergeld,E., Coles,C., Seidman,J.C., You,Y., George,J., Nadendla,S., Huot,H., Daugherty,S.C., Nagaraj,S., Ott,S., Klega,K. and Rasko,D. Silbergeld,E., Coles,C., Seidman,J.C., You,Y., George,J., Nadendla,S., Huot,H., Daugherty,S.C., Nagaraj,S., Ott,S., Klega,K. and Rasko,D.</Data></Cell>
    <Cell ss:StyleID="s62"><Data ss:Type="String">Genetic Variability of E. coli after antibiotic treatment Direct Submission</Data></Cell>
   </Row>
   <Row ss:AutoFitHeight="0">
    <Cell ss:StyleID="s62"><Data ss:Type="String">Escherichia coli 1-250-04_S4_C2</Data></Cell>
    <Cell ss:StyleID="s62"><Data ss:Type="Number">168</Data></Cell>
    <Cell ss:StyleID="s62"><Data ss:Type="Number">0</Data></Cell>
    <Cell ss:StyleID="s62"><Data ss:Type="Number">1</Data></Cell>
    <Cell ss:StyleID="s62"><Data ss:Type="Number">0</Data></Cell>
    <Cell ss:StyleID="s62"><Data ss:Type="String">1-250-04_S4_C2</Data></Cell>
    <Cell ss:StyleID="s62"><Data ss:Type="String">SAMN02687537</Data></Cell>
    <Cell><Data ss:Type="String">JJLL01000001</Data></Cell>
    <Cell ss:StyleID="s62"><Data ss:Type="String">Tanzania</Data></Cell>
    <Cell ss:StyleID="s62"><Data ss:Type="String">Homo sapiens</Data></Cell>
    <Cell ss:StyleID="s62"><Data ss:Type="String">stool</Data></Cell>
    <Cell ss:StyleID="s62"><Data ss:Type="String">Silbergeld,E., Coles,C., Seidman,J.C., You,Y., George,J., Nadendla,S., Huot,H., Daugherty,S.C., Nagaraj,S., Ott,S., Klega,K. and Rasko,D. Silbergeld,E., Coles,C., Seidman,J.C., You,Y., George,J., Nadendla,S., Huot,H., Daugherty,S.C., Nagaraj,S., Ott,S., Klega,K. and Rasko,D.</Data></Cell>
    <Cell ss:StyleID="s62"><Data ss:Type="String">Genetic Variability of E. coli after antibiotic treatment Direct Submission</Data></Cell>
   </Row>
   <Row ss:AutoFitHeight="0">
    <Cell ss:StyleID="s62"><Data ss:Type="String">Escherichia coli 1-392-07_S3_C1</Data></Cell>
    <Cell ss:StyleID="s62"><Data ss:Type="Number">218</Data></Cell>
    <Cell ss:StyleID="s62"><Data ss:Type="Number">0</Data></Cell>
    <Cell ss:StyleID="s62"><Data ss:Type="Number">1</Data></Cell>
    <Cell ss:StyleID="s62"><Data ss:Type="Number">0</Data></Cell>
    <Cell ss:StyleID="s62"><Data ss:Type="String">1-392-07_S3_C1</Data></Cell>
    <Cell ss:StyleID="s62"><Data ss:Type="String">SAMN02687518</Data></Cell>
    <Cell><Data ss:Type="String">JNPY01000001</Data></Cell>
    <Cell ss:StyleID="s62"><Data ss:Type="String">Tanzania</Data></Cell>
    <Cell ss:StyleID="s62"><Data ss:Type="String">Homo sapiens</Data></Cell>
    <Cell ss:StyleID="s62"><Data ss:Type="String">stool</Data></Cell>
    <Cell ss:StyleID="s62"><Data ss:Type="String">Silbergeld,E., Coles,C., Seidman,J.C., You,Y., George,J., Nadendla,S., Daugherty,S.C., Nagaraj,S., Ott,S., Klega,K. and Rasko,D. Silbergeld,E., Coles,C., Seidman,J.C., You,Y., George,J., Nadendla,S., Daugherty,S.C., Nagaraj,S., Ott,S., Klega,K. and Rasko,D.</Data></Cell>
    <Cell ss:StyleID="s62"><Data ss:Type="String">Genetic Variability of E. coli after antibiotic treatment Direct Submission</Data></Cell>
   </Row>
   <Row ss:AutoFitHeight="0">
    <Cell ss:StyleID="s62"><Data ss:Type="String">Escherichia coli 1-392-07_S3_C2</Data></Cell>
    <Cell ss:StyleID="s62"><Data ss:Type="Number">216</Data></Cell>
    <Cell ss:StyleID="s62"><Data ss:Type="Number">0</Data></Cell>
    <Cell ss:StyleID="s62"><Data ss:Type="Number">1</Data></Cell>
    <Cell ss:StyleID="s62"><Data ss:Type="Number">0</Data></Cell>
    <Cell ss:StyleID="s62"><Data ss:Type="String">1-392-07_S3_C2</Data></Cell>
    <Cell ss:StyleID="s62"><Data ss:Type="String">SAMN02680159</Data></Cell>
    <Cell><Data ss:Type="String">JNPP01000001</Data></Cell>
    <Cell ss:StyleID="s62"><Data ss:Type="String">Tanzania</Data></Cell>
    <Cell ss:StyleID="s62"><Data ss:Type="String">Homo sapiens</Data></Cell>
    <Cell ss:StyleID="s62"><Data ss:Type="String">stool</Data></Cell>
    <Cell ss:StyleID="s62"><Data ss:Type="String">Silbergeld,E., Coles,C., Seidman,J.C., You,Y., George,J., Nadendla,S., Daugherty,S.C., Nagaraj,S., Ott,S., Klega,K. and Rasko,D. Silbergeld,E., Coles,C., Seidman,J.C., You,Y., George,J., Nadendla,S., Daugherty,S.C., Nagaraj,S., Ott,S., Klega,K. and Rasko,D.</Data></Cell>
    <Cell ss:StyleID="s62"><Data ss:Type="String">Genetic Variability of E. coli after antibiotic treatment Direct Submission</Data></Cell>
   </Row>
   <Row ss:AutoFitHeight="0">
    <Cell ss:StyleID="s62"><Data ss:Type="String">Escherichia coli 1-392-07_S3_C3</Data></Cell>
    <Cell ss:StyleID="s62"><Data ss:Type="Number">222</Data></Cell>
    <Cell ss:StyleID="s62"><Data ss:Type="Number">0</Data></Cell>
    <Cell ss:StyleID="s62"><Data ss:Type="Number">1</Data></Cell>
    <Cell ss:StyleID="s62"><Data ss:Type="Number">0</Data></Cell>
    <Cell ss:StyleID="s62"><Data ss:Type="String">1-392-07_S3_C3</Data></Cell>
    <Cell ss:StyleID="s62"><Data ss:Type="String">SAMN02687478</Data></Cell>
    <Cell><Data ss:Type="String">JJLR01000001</Data></Cell>
    <Cell ss:StyleID="s62"><Data ss:Type="String">Tanzania</Data></Cell>
    <Cell ss:StyleID="s62"><Data ss:Type="String">Homo sapiens</Data></Cell>
    <Cell ss:StyleID="s62"><Data ss:Type="String">stool</Data></Cell>
    <Cell ss:StyleID="s62"><Data ss:Type="String">Silbergeld,E., Coles,C., Seidman,J.C., You,Y., George,J., Nadendla,S., Huot,H., Daugherty,S.C., Nagaraj,S., Ott,S., Klega,K. and Rasko,D. Silbergeld,E., Coles,C., Seidman,J.C., You,Y., George,J., Nadendla,S., Huot,H., Daugherty,S.C., Nagaraj,S., Ott,S., Klega,K. and Rasko,D.</Data></Cell>
    <Cell ss:StyleID="s62"><Data ss:Type="String">Genetic Variability of E. coli after antibiotic treatment Direct Submission</Data></Cell>
   </Row>
   <Row ss:AutoFitHeight="0">
    <Cell ss:StyleID="s62"><Data ss:Type="String">Escherichia coli 148</Data></Cell>
    <Cell ss:StyleID="s62"><Data ss:Type="Number">269</Data></Cell>
    <Cell ss:StyleID="s62"><Data ss:Type="Number">0</Data></Cell>
    <Cell ss:StyleID="s62"><Data ss:Type="Number">1</Data></Cell>
    <Cell ss:StyleID="s62"><Data ss:Type="Number">0</Data></Cell>
    <Cell ss:StyleID="s62"><Data ss:Type="Number">148</Data></Cell>
    <Cell ss:StyleID="s62"><Data ss:Type="String">SAMN02471499</Data></Cell>
    <Cell><Data ss:Type="String">AYJX01000001</Data></Cell>
    <Cell ss:StyleID="s62"><Data ss:Type="String">not_found</Data></Cell>
    <Cell ss:StyleID="s62"><Data ss:Type="String">not_found</Data></Cell>
    <Cell ss:StyleID="s62"><Data ss:Type="String">not_found</Data></Cell>
    <Cell ss:StyleID="s62"><Data ss:Type="String">de Been,M., van Schaik,W. and Willems,R. de Been,M., van Schaik,W. and Willems,R.</Data></Cell>
    <Cell ss:StyleID="s62"><Data ss:Type="String">Distinct plasmid lineages disseminate Extended-Spectrum Beta-Lactamase genes between Escherichia coli strains from different hosts Direct Submission</Data></Cell>
   </Row>
   <Row ss:AutoFitHeight="0">
    <Cell ss:StyleID="s62"><Data ss:Type="String">Escherichia coli 174750</Data></Cell>
    <Cell ss:StyleID="s62"><Data ss:Type="Number">311</Data></Cell>
    <Cell ss:StyleID="s62"><Data ss:Type="Number">0</Data></Cell>
    <Cell ss:StyleID="s62"><Data ss:Type="Number">1</Data></Cell>
    <Cell ss:StyleID="s62"><Data ss:Type="Number">0</Data></Cell>
    <Cell ss:StyleID="s62"><Data ss:Type="Number">174750</Data></Cell>
    <Cell ss:StyleID="s62"><Data ss:Type="String">SAMN00858074</Data></Cell>
    <Cell><Data ss:Type="String">AQEI01000001</Data></Cell>
    <Cell ss:StyleID="s62"><Data ss:Type="String">Bangladesh</Data></Cell>
    <Cell ss:StyleID="s62"><Data ss:Type="String">Homo sapiens</Data></Cell>
    <Cell ss:StyleID="s62"><Data ss:Type="String">stool</Data></Cell>
    <Cell ss:StyleID="s62"><Data ss:Type="String">Fleckenstein,J.M., Qadri,F.Q., Hine,E.E., Redman,J.C., Sahl,J.W., Sheikh,A.S., Daugherty,S.C., Shefchek,K.A., Baby,N.I., Berum,Y.A., Ott,S., Sengamalay,N.A., Tallon,L.J., Sadzewicz,L.K. and Rasko,D.D.A.</Data></Cell>
    <Cell ss:StyleID="s62"><Data ss:Type="String">Direct Submission</Data></Cell>
   </Row>
   <Row ss:AutoFitHeight="0">
    <Cell ss:StyleID="s62"><Data ss:Type="String">Escherichia coli 178900</Data></Cell>
    <Cell ss:StyleID="s62"><Data ss:Type="Number">355</Data></Cell>
    <Cell ss:StyleID="s62"><Data ss:Type="Number">0</Data></Cell>
    <Cell ss:StyleID="s62"><Data ss:Type="Number">1</Data></Cell>
    <Cell ss:StyleID="s62"><Data ss:Type="Number">0</Data></Cell>
    <Cell ss:StyleID="s62"><Data ss:Type="Number">178900</Data></Cell>
    <Cell ss:StyleID="s62"><Data ss:Type="String">SAMN00829227</Data></Cell>
    <Cell><Data ss:Type="String">APXA01000001</Data></Cell>
    <Cell ss:StyleID="s62"><Data ss:Type="String">Bangladesh</Data></Cell>
    <Cell ss:StyleID="s62"><Data ss:Type="String">Homo sapiens</Data></Cell>
    <Cell ss:StyleID="s62"><Data ss:Type="String">stool</Data></Cell>
    <Cell ss:StyleID="s62"><Data ss:Type="String">Fleckenstein,J.M., Qadri,F.Q., Hine,E.E., Redman,J.C., Sahl,J.W., Sheikh,A.S., Daugherty,S.C., Shefchek,K.A., Baby,N.I., Berum,Y.A., Ott,S., Sengamalay,N.A., Tallon,L.J., Sadzewicz,L.K. and Rasko,D.D.A.</Data></Cell>
    <Cell ss:StyleID="s62"><Data ss:Type="String">Direct Submission</Data></Cell>
   </Row>
   <Row ss:AutoFitHeight="0">
    <Cell ss:StyleID="s62"><Data ss:Type="String">Escherichia coli 180050</Data></Cell>
    <Cell ss:StyleID="s62"><Data ss:Type="Number">135</Data></Cell>
    <Cell ss:StyleID="s62"><Data ss:Type="Number">0</Data></Cell>
    <Cell ss:StyleID="s62"><Data ss:Type="Number">1</Data></Cell>
    <Cell ss:StyleID="s62"><Data ss:Type="Number">0</Data></Cell>
    <Cell ss:StyleID="s62"><Data ss:Type="Number">180050</Data></Cell>
    <Cell ss:StyleID="s62"><Data ss:Type="String">SAMN00829233</Data></Cell>
    <Cell><Data ss:Type="String">AQEH01000001</Data></Cell>
    <Cell ss:StyleID="s62"><Data ss:Type="String">Bangladesh</Data></Cell>
    <Cell ss:StyleID="s62"><Data ss:Type="String">Homo sapiens</Data></Cell>
    <Cell ss:StyleID="s62"><Data ss:Type="String">stool</Data></Cell>
    <Cell ss:StyleID="s62"><Data ss:Type="String">Fleckenstein,J.M., Qadri,F.Q., Hine,E.E., Redman,J.C., Sahl,J.W., Sheikh,A.S., Daugherty,S.C., Shefchek,K.A., Baby,N.I., Berum,Y.A., Ott,S., Sengamalay,N.A., Tallon,L.J., Sadzewicz,L.K. and Rasko,D.D.A.</Data></Cell>
    <Cell ss:StyleID="s62"><Data ss:Type="String">Direct Submission</Data></Cell>
   </Row>
   <Row ss:AutoFitHeight="0">
    <Cell ss:StyleID="s62"><Data ss:Type="String">Escherichia coli 1827-70</Data></Cell>
    <Cell ss:StyleID="s62"><Data ss:Type="Number">35</Data></Cell>
    <Cell ss:StyleID="s62"><Data ss:Type="Number">0</Data></Cell>
    <Cell ss:StyleID="s62"><Data ss:Type="Number">1</Data></Cell>
    <Cell ss:StyleID="s62"><Data ss:Type="Number">0</Data></Cell>
    <Cell ss:StyleID="s62"><Data ss:Type="String">1827-70</Data></Cell>
    <Cell ss:StyleID="s62"><Data ss:Type="String">SAMN00792432</Data></Cell>
    <Cell><Data ss:Type="String">ADUK01000035</Data></Cell>
    <Cell ss:StyleID="s62"><Data ss:Type="String">not_found</Data></Cell>
    <Cell ss:StyleID="s62"><Data ss:Type="String">not_found</Data></Cell>
    <Cell ss:StyleID="s62"><Data ss:Type="String">not_found</Data></Cell>
    <Cell ss:StyleID="s62"><Data ss:Type="String">Rasko,D., Redman,J., Daugherty,S.C., Tallon,L., Sadzewicz,L., Jones,K., Santana-Cruz,I. and Liu,X.</Data></Cell>
    <Cell ss:StyleID="s62"><Data ss:Type="String">Direct Submission</Data></Cell>
   </Row>
   <Row ss:AutoFitHeight="0">
    <Cell ss:StyleID="s62"><Data ss:Type="String">Escherichia coli 2.3916</Data></Cell>
    <Cell ss:StyleID="s62"><Data ss:Type="Number">234</Data></Cell>
    <Cell ss:StyleID="s62"><Data ss:Type="Number">0</Data></Cell>
    <Cell ss:StyleID="s62"><Data ss:Type="Number">1</Data></Cell>
    <Cell ss:StyleID="s62"><Data ss:Type="Number">0</Data></Cell>
    <Cell ss:StyleID="s62"><Data ss:Type="Number">2.3915999999999999</Data></Cell>
    <Cell ss:StyleID="s62"><Data ss:Type="String">SAMN02436637</Data></Cell>
    <Cell><Data ss:Type="String">AFAB02000234</Data></Cell>
    <Cell ss:StyleID="s62"><Data ss:Type="String">not_found</Data></Cell>
    <Cell ss:StyleID="s62"><Data ss:Type="String">pig</Data></Cell>
    <Cell ss:StyleID="s62"><Data ss:Type="String">not_found</Data></Cell>
    <Cell ss:StyleID="s62"><Data ss:Type="String">Sanka,R., Radune,D., Brinkac,L., Hostetler,J., Singh,I., Kapur,V., Losada,L., Nierman,W.C. and Nelson,K. Brinkac,L., Radune,D., Sanka,R., Selengut,J., DebRoy,C., Feng,P., Fratamico,P.M., Kapur,V., Kariyawasam,S., Losada,L., Nierman,W.C. and Nelson,K.</Data></Cell>
    <Cell ss:StyleID="s62"><Data ss:Type="String">Direct Submission Direct Submission</Data></Cell>
   </Row>
   <Row ss:AutoFitHeight="0">
    <Cell ss:StyleID="s62"><Data ss:Type="String">Escherichia coli 2.4168</Data></Cell>
    <Cell ss:StyleID="s62"><Data ss:Type="Number">19</Data></Cell>
    <Cell ss:StyleID="s62"><Data ss:Type="Number">0</Data></Cell>
    <Cell ss:StyleID="s62"><Data ss:Type="Number">1</Data></Cell>
    <Cell ss:StyleID="s62"><Data ss:Type="Number">0</Data></Cell>
    <Cell ss:StyleID="s62"><Data ss:Type="Number">2.4167999999999998</Data></Cell>
    <Cell ss:StyleID="s62"><Data ss:Type="String">SAMN00109820</Data></Cell>
    <Cell><Data ss:Type="String">AFAD02000019</Data></Cell>
    <Cell ss:StyleID="s62"><Data ss:Type="String">not_found</Data></Cell>
    <Cell ss:StyleID="s62"><Data ss:Type="String">not_found</Data></Cell>
    <Cell ss:StyleID="s62"><Data ss:Type="String">water</Data></Cell>
    <Cell ss:StyleID="s62"><Data ss:Type="String">Sanka,R., Radune,D., Brinkac,L., Hostetler,J., Singh,I., Kapur,V., Losada,L., Nierman,W.C. and Nelson,K. Brinkac,L., Radune,D., Sanka,R., Selengut,J., DebRoy,C., Feng,P., Fratamico,P.M., Kapur,V., Kariyawasam,S., Losada,L., Nierman,W.C. and Nelson,K.</Data></Cell>
    <Cell ss:StyleID="s62"><Data ss:Type="String">Direct Submission Direct Submission</Data></Cell>
   </Row>
   <Row ss:AutoFitHeight="0">
    <Cell ss:StyleID="s62"><Data ss:Type="String">Escherichia coli 2-005-03_S4_C1</Data></Cell>
    <Cell ss:StyleID="s62"><Data ss:Type="Number">235</Data></Cell>
    <Cell ss:StyleID="s62"><Data ss:Type="Number">0</Data></Cell>
    <Cell ss:StyleID="s62"><Data ss:Type="Number">1</Data></Cell>
    <Cell ss:StyleID="s62"><Data ss:Type="Number">0</Data></Cell>
    <Cell ss:StyleID="s62"><Data ss:Type="String">2-005-03_S4_C1</Data></Cell>
    <Cell ss:StyleID="s62"><Data ss:Type="String">SAMN02680138</Data></Cell>
    <Cell><Data ss:Type="String">JNPS01000001</Data></Cell>
    <Cell ss:StyleID="s62"><Data ss:Type="String">Tanzania</Data></Cell>
    <Cell ss:StyleID="s62"><Data ss:Type="String">Homo sapiens</Data></Cell>
    <Cell ss:StyleID="s62"><Data ss:Type="String">stool</Data></Cell>
    <Cell ss:StyleID="s62"><Data ss:Type="String">Silbergeld,E., Coles,C., Seidman,J.C., You,Y., George,J., Nadendla,S., Daugherty,S.C., Nagaraj,S., Ott,S., Klega,K. and Rasko,D. Silbergeld,E., Coles,C., Seidman,J.C., You,Y., George,J., Nadendla,S., Daugherty,S.C., Nagaraj,S., Ott,S., Klega,K. and Rasko,D.</Data></Cell>
    <Cell ss:StyleID="s62"><Data ss:Type="String">Genetic Variability of E. coli after antibiotic treatment Direct Submission</Data></Cell>
   </Row>
   <Row ss:AutoFitHeight="0">
    <Cell ss:StyleID="s62"><Data ss:Type="String">Escherichia coli 2-011-08_S1_C3</Data></Cell>
    <Cell ss:StyleID="s62"><Data ss:Type="Number">159</Data></Cell>
    <Cell ss:StyleID="s62"><Data ss:Type="Number">0</Data></Cell>
    <Cell ss:StyleID="s62"><Data ss:Type="Number">1</Data></Cell>
    <Cell ss:StyleID="s62"><Data ss:Type="Number">0</Data></Cell>
    <Cell ss:StyleID="s62"><Data ss:Type="String">2-011-08_S1_C3</Data></Cell>
    <Cell ss:StyleID="s62"><Data ss:Type="String">SAMN02680189</Data></Cell>
    <Cell><Data ss:Type="String">JNNA01000001</Data></Cell>
    <Cell ss:StyleID="s62"><Data ss:Type="String">Tanzania</Data></Cell>
    <Cell ss:StyleID="s62"><Data ss:Type="String">Homo sapiens</Data></Cell>
    <Cell ss:StyleID="s62"><Data ss:Type="String">stool</Data></Cell>
    <Cell ss:StyleID="s62"><Data ss:Type="String">Silbergeld,E., Coles,C., Seidman,J.C., You,Y., George,J., Nadendla,S., Daugherty,S.C., Nagaraj,S., Ott,S., Klega,K. and Rasko,D. Silbergeld,E., Coles,C., Seidman,J.C., You,Y., George,J., Nadendla,S., Daugherty,S.C., Nagaraj,S., Ott,S., Klega,K. and Rasko,D.</Data></Cell>
    <Cell ss:StyleID="s62"><Data ss:Type="String">Genetic Variability of E. coli after antibiotic treatment Direct Submission</Data></Cell>
   </Row>
   <Row ss:AutoFitHeight="0">
    <Cell ss:StyleID="s62"><Data ss:Type="String">Escherichia coli 2-011-08_S3_C1</Data></Cell>
    <Cell ss:StyleID="s62"><Data ss:Type="Number">169</Data></Cell>
    <Cell ss:StyleID="s62"><Data ss:Type="Number">0</Data></Cell>
    <Cell ss:StyleID="s62"><Data ss:Type="Number">1</Data></Cell>
    <Cell ss:StyleID="s62"><Data ss:Type="Number">0</Data></Cell>
    <Cell ss:StyleID="s62"><Data ss:Type="String">2-011-08_S3_C1</Data></Cell>
    <Cell ss:StyleID="s62"><Data ss:Type="String">SAMN02680101</Data></Cell>
    <Cell><Data ss:Type="String">JNNB01000001</Data></Cell>
    <Cell ss:StyleID="s62"><Data ss:Type="String">Tanzania</Data></Cell>
    <Cell ss:StyleID="s62"><Data ss:Type="String">Homo sapiens</Data></Cell>
    <Cell ss:StyleID="s62"><Data ss:Type="String">stool</Data></Cell>
    <Cell ss:StyleID="s62"><Data ss:Type="String">Silbergeld,E., Coles,C., Seidman,J.C., You,Y., George,J., Nadendla,S., Daugherty,S.C., Nagaraj,S., Ott,S., Klega,K. and Rasko,D. Silbergeld,E., Coles,C., Seidman,J.C., You,Y., George,J., Nadendla,S., Daugherty,S.C., Nagaraj,S., Ott,S., Klega,K. and Rasko,D.</Data></Cell>
    <Cell ss:StyleID="s62"><Data ss:Type="String">Genetic Variability of E. coli after antibiotic treatment Direct Submission</Data></Cell>
   </Row>
   <Row ss:AutoFitHeight="0">
    <Cell ss:StyleID="s62"><Data ss:Type="String">Escherichia coli 2-011-08_S3_C2</Data></Cell>
    <Cell ss:StyleID="s62"><Data ss:Type="Number">264</Data></Cell>
    <Cell ss:StyleID="s62"><Data ss:Type="Number">0</Data></Cell>
    <Cell ss:StyleID="s62"><Data ss:Type="Number">1</Data></Cell>
    <Cell ss:StyleID="s62"><Data ss:Type="Number">0</Data></Cell>
    <Cell ss:StyleID="s62"><Data ss:Type="String">2-011-08_S3_C2</Data></Cell>
    <Cell ss:StyleID="s62"><Data ss:Type="String">SAMN02687519</Data></Cell>
    <Cell><Data ss:Type="String">JMGU01000001</Data></Cell>
    <Cell ss:StyleID="s62"><Data ss:Type="String">Tanzania</Data></Cell>
    <Cell ss:StyleID="s62"><Data ss:Type="String">Homo sapiens</Data></Cell>
    <Cell ss:StyleID="s62"><Data ss:Type="String">stool</Data></Cell>
    <Cell ss:StyleID="s62"><Data ss:Type="String">Silbergeld,E., Coles,C., Seidman,J.C., You,Y., George,J., Nadendla,S., Huot,H., Daugherty,S.C., Nagaraj,S., Ott,S., Klega,K. and Rasko,D. Silbergeld,E., Coles,C., Seidman,J.C., You,Y., George,J., Nadendla,S., Huot,H., Daugherty,S.C., Nagaraj,S., Ott,S., Klega,K. and Rasko,D.</Data></Cell>
    <Cell ss:StyleID="s62"><Data ss:Type="String">Genetic Variability of E. coli after antibiotic treatment Direct Submission</Data></Cell>
   </Row>
   <Row ss:AutoFitHeight="0">
    <Cell ss:StyleID="s62"><Data ss:Type="String">Escherichia coli 2-011-08_S3_C3</Data></Cell>
    <Cell ss:StyleID="s62"><Data ss:Type="Number">162</Data></Cell>
    <Cell ss:StyleID="s62"><Data ss:Type="Number">0</Data></Cell>
    <Cell ss:StyleID="s62"><Data ss:Type="Number">1</Data></Cell>
    <Cell ss:StyleID="s62"><Data ss:Type="Number">0</Data></Cell>
    <Cell ss:StyleID="s62"><Data ss:Type="String">2-011-08_S3_C3</Data></Cell>
    <Cell ss:StyleID="s62"><Data ss:Type="String">SAMN02680181</Data></Cell>
    <Cell><Data ss:Type="String">JMGV01000001</Data></Cell>
    <Cell ss:StyleID="s62"><Data ss:Type="String">Tanzania</Data></Cell>
    <Cell ss:StyleID="s62"><Data ss:Type="String">Homo sapiens</Data></Cell>
    <Cell ss:StyleID="s62"><Data ss:Type="String">stool</Data></Cell>
    <Cell ss:StyleID="s62"><Data ss:Type="String">Silbergeld,E., Coles,C., Seidman,J.C., You,Y., George,J., Nadendla,S., Huot,H., Daugherty,S.C., Nagaraj,S., Ott,S., Klega,K. and Rasko,D. Silbergeld,E., Coles,C., Seidman,J.C., You,Y., George,J., Nadendla,S., Huot,H., Daugherty,S.C., Nagaraj,S., Ott,S., Klega,K. and Rasko,D.</Data></Cell>
    <Cell ss:StyleID="s62"><Data ss:Type="String">Genetic Variability of E. coli after antibiotic treatment Direct Submission</Data></Cell>
   </Row>
   <Row ss:AutoFitHeight="0">
    <Cell ss:StyleID="s62"><Data ss:Type="String">Escherichia coli 2-011-08_S4_C1</Data></Cell>
    <Cell ss:StyleID="s62"><Data ss:Type="Number">183</Data></Cell>
    <Cell ss:StyleID="s62"><Data ss:Type="Number">0</Data></Cell>
    <Cell ss:StyleID="s62"><Data ss:Type="Number">1</Data></Cell>
    <Cell ss:StyleID="s62"><Data ss:Type="Number">0</Data></Cell>
    <Cell ss:StyleID="s62"><Data ss:Type="String">2-011-08_S4_C1</Data></Cell>
    <Cell ss:StyleID="s62"><Data ss:Type="String">SAMN02687510</Data></Cell>
    <Cell><Data ss:Type="String">JNNC01000001</Data></Cell>
    <Cell ss:StyleID="s62"><Data ss:Type="String">Tanzania</Data></Cell>
    <Cell ss:StyleID="s62"><Data ss:Type="String">Homo sapiens</Data></Cell>
    <Cell ss:StyleID="s62"><Data ss:Type="String">stool</Data></Cell>
    <Cell ss:StyleID="s62"><Data ss:Type="String">Silbergeld,E., Coles,C., Seidman,J.C., You,Y., George,J., Nadendla,S., Daugherty,S.C., Nagaraj,S., Ott,S., Klega,K. and Rasko,D. Silbergeld,E., Coles,C., Seidman,J.C., You,Y., George,J., Nadendla,S., Daugherty,S.C., Nagaraj,S., Ott,S., Klega,K. and Rasko,D.</Data></Cell>
    <Cell ss:StyleID="s62"><Data ss:Type="String">Genetic Variability of E. coli after antibiotic treatment Direct Submission</Data></Cell>
   </Row>
   <Row ss:AutoFitHeight="0">
    <Cell ss:StyleID="s62"><Data ss:Type="String">Escherichia coli 2-011-08_S4_C3</Data></Cell>
    <Cell ss:StyleID="s62"><Data ss:Type="Number">172</Data></Cell>
    <Cell ss:StyleID="s62"><Data ss:Type="Number">0</Data></Cell>
    <Cell ss:StyleID="s62"><Data ss:Type="Number">1</Data></Cell>
    <Cell ss:StyleID="s62"><Data ss:Type="Number">0</Data></Cell>
    <Cell ss:StyleID="s62"><Data ss:Type="String">2-011-08_S4_C3</Data></Cell>
    <Cell ss:StyleID="s62"><Data ss:Type="String">SAMN02680096</Data></Cell>
    <Cell><Data ss:Type="String">JNND01000001</Data></Cell>
    <Cell ss:StyleID="s62"><Data ss:Type="String">Tanzania</Data></Cell>
    <Cell ss:StyleID="s62"><Data ss:Type="String">Homo sapiens</Data></Cell>
    <Cell ss:StyleID="s62"><Data ss:Type="String">stool</Data></Cell>
    <Cell ss:StyleID="s62"><Data ss:Type="String">Silbergeld,E., Coles,C., Seidman,J.C., You,Y., George,J., Nadendla,S., Daugherty,S.C., Nagaraj,S., Ott,S., Klega,K. and Rasko,D. Silbergeld,E., Coles,C., Seidman,J.C., You,Y., George,J., Nadendla,S., Daugherty,S.C., Nagaraj,S., Ott,S., Klega,K. and Rasko,D.</Data></Cell>
    <Cell ss:StyleID="s62"><Data ss:Type="String">Genetic Variability of E. coli after antibiotic treatment Direct Submission</Data></Cell>
   </Row>
   <Row ss:AutoFitHeight="0">
    <Cell ss:StyleID="s62"><Data ss:Type="String">Escherichia coli 2011EL-1251-4</Data></Cell>
    <Cell ss:StyleID="s62"><Data ss:Type="Number">239</Data></Cell>
    <Cell ss:StyleID="s62"><Data ss:Type="Number">0</Data></Cell>
    <Cell ss:StyleID="s62"><Data ss:Type="Number">1</Data></Cell>
    <Cell ss:StyleID="s62"><Data ss:Type="Number">0</Data></Cell>
    <Cell ss:StyleID="s62"><Data ss:Type="String">2011EL-1251-4</Data></Cell>
    <Cell ss:StyleID="s62"><Data ss:Type="String">SAMN02954481</Data></Cell>
    <Cell><Data ss:Type="String">JPXM01000001</Data></Cell>
    <Cell ss:StyleID="s62"><Data ss:Type="String">not_found</Data></Cell>
    <Cell ss:StyleID="s62"><Data ss:Type="String">not_found</Data></Cell>
    <Cell ss:StyleID="s62"><Data ss:Type="String">stool</Data></Cell>
    <Cell ss:StyleID="s62"><Data ss:Type="String">Pattabiraman,V. and Bopp,C.A. Pattabiraman,V. and Bopp,C.A.</Data></Cell>
    <Cell ss:StyleID="s62"><Data ss:Type="String">Draft Whole-Genome Sequences of 10 Serogroup O6 Enterotoxigenic Escherichia coli Strains Direct Submission</Data></Cell>
   </Row>
   <Row ss:AutoFitHeight="0">
    <Cell ss:StyleID="s62"><Data ss:Type="String">Escherichia coli 2011EL-1370-2</Data></Cell>
    <Cell ss:StyleID="s62"><Data ss:Type="Number">287</Data></Cell>
    <Cell ss:StyleID="s62"><Data ss:Type="Number">0</Data></Cell>
    <Cell ss:StyleID="s62"><Data ss:Type="Number">1</Data></Cell>
    <Cell ss:StyleID="s62"><Data ss:Type="Number">0</Data></Cell>
    <Cell ss:StyleID="s62"><Data ss:Type="String">2011EL-1370-2</Data></Cell>
    <Cell ss:StyleID="s62"><Data ss:Type="String">SAMN02951658</Data></Cell>
    <Cell><Data ss:Type="String">JPUT01000001</Data></Cell>
    <Cell ss:StyleID="s62"><Data ss:Type="String">USA: New York</Data></Cell>
    <Cell ss:StyleID="s62"><Data ss:Type="String">Homo sapiens</Data></Cell>
    <Cell ss:StyleID="s62"><Data ss:Type="String">stool</Data></Cell>
    <Cell ss:StyleID="s62"><Data ss:Type="String">Pattabiraman,V. and Bopp,C.A. Pattabiraman,V. and Bopp,C.A.</Data></Cell>
    <Cell ss:StyleID="s62"><Data ss:Type="String">Draft Whole-Genome Sequences of 10 Serogroup O6 Enterotoxigenic Escherichia coli Strains Direct Submission</Data></Cell>
   </Row>
   <Row ss:AutoFitHeight="0">
    <Cell ss:StyleID="s62"><Data ss:Type="String">Escherichia coli 2011EL-1497-2</Data></Cell>
    <Cell ss:StyleID="s62"><Data ss:Type="Number">319</Data></Cell>
    <Cell ss:StyleID="s62"><Data ss:Type="Number">0</Data></Cell>
    <Cell ss:StyleID="s62"><Data ss:Type="Number">1</Data></Cell>
    <Cell ss:StyleID="s62"><Data ss:Type="Number">0</Data></Cell>
    <Cell ss:StyleID="s62"><Data ss:Type="String">2011EL-1497-2</Data></Cell>
    <Cell ss:StyleID="s62"><Data ss:Type="String">SAMN02951668</Data></Cell>
    <Cell><Data ss:Type="String">JPUU01000001</Data></Cell>
    <Cell ss:StyleID="s62"><Data ss:Type="String">not_found</Data></Cell>
    <Cell ss:StyleID="s62"><Data ss:Type="String">Homo sapiens</Data></Cell>
    <Cell ss:StyleID="s62"><Data ss:Type="String">stool</Data></Cell>
    <Cell ss:StyleID="s62"><Data ss:Type="String">Pattabiraman,V. and Bopp,C.A. Pattabiraman,V. and Bopp,C.A.</Data></Cell>
    <Cell ss:StyleID="s62"><Data ss:Type="String">Draft Whole-Genome Sequences of 10 Serogroup O6 Enterotoxigenic Escherichia coli Strains Direct Submission</Data></Cell>
   </Row>
   <Row ss:AutoFitHeight="0">
    <Cell ss:StyleID="s62"><Data ss:Type="String">Escherichia coli 2011EL-1640-5</Data></Cell>
    <Cell ss:StyleID="s62"><Data ss:Type="Number">309</Data></Cell>
    <Cell ss:StyleID="s62"><Data ss:Type="Number">0</Data></Cell>
    <Cell ss:StyleID="s62"><Data ss:Type="Number">1</Data></Cell>
    <Cell ss:StyleID="s62"><Data ss:Type="Number">0</Data></Cell>
    <Cell ss:StyleID="s62"><Data ss:Type="String">2011EL-1640-5</Data></Cell>
    <Cell ss:StyleID="s62"><Data ss:Type="String">SAMN02954479</Data></Cell>
    <Cell><Data ss:Type="String">JPXN01000001</Data></Cell>
    <Cell ss:StyleID="s62"><Data ss:Type="String">USA: New York City</Data></Cell>
    <Cell ss:StyleID="s62"><Data ss:Type="String">not_found</Data></Cell>
    <Cell ss:StyleID="s62"><Data ss:Type="String">stool</Data></Cell>
    <Cell ss:StyleID="s62"><Data ss:Type="String">Pattabiraman,V. and Bopp,C.A. Pattabiraman,V. and Bopp,C.</Data></Cell>
    <Cell ss:StyleID="s62"><Data ss:Type="String">Draft Whole-Genome Sequences of 10 Serogroup O6 Enterotoxigenic Escherichia coli Strains Direct Submission</Data></Cell>
   </Row>
   <Row ss:AutoFitHeight="0">
    <Cell ss:StyleID="s62"><Data ss:Type="String">Escherichia coli 2013EL-1319</Data></Cell>
    <Cell ss:StyleID="s62"><Data ss:Type="Number">189</Data></Cell>
    <Cell ss:StyleID="s62"><Data ss:Type="Number">0</Data></Cell>
    <Cell ss:StyleID="s62"><Data ss:Type="Number">1</Data></Cell>
    <Cell ss:StyleID="s62"><Data ss:Type="Number">0</Data></Cell>
    <Cell ss:StyleID="s62"><Data ss:Type="String">2013EL-1319</Data></Cell>
    <Cell ss:StyleID="s62"><Data ss:Type="String">SAMN02863978</Data></Cell>
    <Cell><Data ss:Type="String">JPIF01000001</Data></Cell>
    <Cell ss:StyleID="s62"><Data ss:Type="String">not_found</Data></Cell>
    <Cell ss:StyleID="s62"><Data ss:Type="String">Homo sapiens</Data></Cell>
    <Cell ss:StyleID="s62"><Data ss:Type="String">stool from person on cruise ship</Data></Cell>
    <Cell ss:StyleID="s62"><Data ss:Type="String">Pattabiraman,V. and Bopp,C.A. Pattabiraman,V. and Bopp,C.</Data></Cell>
    <Cell ss:StyleID="s62"><Data ss:Type="String">Draft Whole-Genome Sequences of 10 Serogroup O6 Enterotoxigenic Escherichia coli Strains Direct Submission</Data></Cell>
   </Row>
   <Row ss:AutoFitHeight="0">
    <Cell ss:StyleID="s62"><Data ss:Type="String">Escherichia coli 2013EL-1320-c5</Data></Cell>
    <Cell ss:StyleID="s62"><Data ss:Type="Number">301</Data></Cell>
    <Cell ss:StyleID="s62"><Data ss:Type="Number">0</Data></Cell>
    <Cell ss:StyleID="s62"><Data ss:Type="Number">1</Data></Cell>
    <Cell ss:StyleID="s62"><Data ss:Type="Number">0</Data></Cell>
    <Cell ss:StyleID="s62"><Data ss:Type="String">2013EL-1320-c5</Data></Cell>
    <Cell ss:StyleID="s62"><Data ss:Type="String">SAMN02951527</Data></Cell>
    <Cell><Data ss:Type="String">JPUD01000001</Data></Cell>
    <Cell ss:StyleID="s62"><Data ss:Type="String">not_found</Data></Cell>
    <Cell ss:StyleID="s62"><Data ss:Type="String">Homo sapiens</Data></Cell>
    <Cell ss:StyleID="s62"><Data ss:Type="String">stool from patient on cruising ship</Data></Cell>
    <Cell ss:StyleID="s62"><Data ss:Type="String">Pattabiraman,V. and Bopp,C.A. Pattabiraman,V. and Bopp,C.A.</Data></Cell>
    <Cell ss:StyleID="s62"><Data ss:Type="String">Draft Whole-Genome Sequences of 10 Serogroup O6 Enterotoxigenic Escherichia coli Strains Direct Submission</Data></Cell>
   </Row>
   <Row ss:AutoFitHeight="0">
    <Cell ss:StyleID="s62"><Data ss:Type="String">Escherichia coli 201600.1</Data></Cell>
    <Cell ss:StyleID="s62"><Data ss:Type="Number">53</Data></Cell>
    <Cell ss:StyleID="s62"><Data ss:Type="Number">0</Data></Cell>
    <Cell ss:StyleID="s62"><Data ss:Type="Number">1</Data></Cell>
    <Cell ss:StyleID="s62"><Data ss:Type="Number">0</Data></Cell>
    <Cell ss:StyleID="s62"><Data ss:Type="Number">201600.1</Data></Cell>
    <Cell ss:StyleID="s62"><Data ss:Type="String">SAMN00829236</Data></Cell>
    <Cell><Data ss:Type="String">AQFH01000001</Data></Cell>
    <Cell ss:StyleID="s62"><Data ss:Type="String">Bangladesh</Data></Cell>
    <Cell ss:StyleID="s62"><Data ss:Type="String">Homo sapiens</Data></Cell>
    <Cell ss:StyleID="s62"><Data ss:Type="String">stool</Data></Cell>
    <Cell ss:StyleID="s62"><Data ss:Type="String">Fleckenstein,J.M., Qadri,F.Q., Hine,E.E., Redman,J.C., Sahl,J.W., Sheikh,A.S., Daugherty,S.C., Shefchek,K.A., Baby,N.I., Berum,Y.A., Ott,S., Sengamalay,N.A., Tallon,L.J., Sadzewicz,L.K. and Rasko,D.D.A.</Data></Cell>
    <Cell ss:StyleID="s62"><Data ss:Type="String">Direct Submission</Data></Cell>
   </Row>
   <Row ss:AutoFitHeight="0">
    <Cell ss:StyleID="s62"><Data ss:Type="String">Escherichia coli 2-052-05_S3_C1</Data></Cell>
    <Cell ss:StyleID="s62"><Data ss:Type="Number">135</Data></Cell>
    <Cell ss:StyleID="s62"><Data ss:Type="Number">0</Data></Cell>
    <Cell ss:StyleID="s62"><Data ss:Type="Number">1</Data></Cell>
    <Cell ss:StyleID="s62"><Data ss:Type="Number">0</Data></Cell>
    <Cell ss:StyleID="s62"><Data ss:Type="String">2-052-05_S3_C1</Data></Cell>
    <Cell ss:StyleID="s62"><Data ss:Type="String">SAMN02680183</Data></Cell>
    <Cell><Data ss:Type="String">JNNF01000001</Data></Cell>
    <Cell ss:StyleID="s62"><Data ss:Type="String">Tanzania</Data></Cell>
    <Cell ss:StyleID="s62"><Data ss:Type="String">Homo sapiens</Data></Cell>
    <Cell ss:StyleID="s62"><Data ss:Type="String">stool</Data></Cell>
    <Cell ss:StyleID="s62"><Data ss:Type="String">Silbergeld,E., Coles,C., Seidman,J.C., You,Y., George,J., Nadendla,S., Daugherty,S.C., Nagaraj,S., Ott,S., Klega,K. and Rasko,D. Silbergeld,E., Coles,C., Seidman,J.C., You,Y., George,J., Nadendla,S., Daugherty,S.C., Nagaraj,S., Ott,S., Klega,K. and Rasko,D.</Data></Cell>
    <Cell ss:StyleID="s62"><Data ss:Type="String">Genetic Variability of E. coli after antibiotic treatment Direct Submission</Data></Cell>
   </Row>
   <Row ss:AutoFitHeight="0">
    <Cell ss:StyleID="s62"><Data ss:Type="String">Escherichia coli 2-052-05_S3_C2</Data></Cell>
    <Cell ss:StyleID="s62"><Data ss:Type="Number">100</Data></Cell>
    <Cell ss:StyleID="s62"><Data ss:Type="Number">0</Data></Cell>
    <Cell ss:StyleID="s62"><Data ss:Type="Number">1</Data></Cell>
    <Cell ss:StyleID="s62"><Data ss:Type="Number">0</Data></Cell>
    <Cell ss:StyleID="s62"><Data ss:Type="String">2-052-05_S3_C2</Data></Cell>
    <Cell ss:StyleID="s62"><Data ss:Type="String">SAMN02689032</Data></Cell>
    <Cell><Data ss:Type="String">JOSJ01000001</Data></Cell>
    <Cell ss:StyleID="s62"><Data ss:Type="String">Tanzania</Data></Cell>
    <Cell ss:StyleID="s62"><Data ss:Type="String">Homo sapiens</Data></Cell>
    <Cell ss:StyleID="s62"><Data ss:Type="String">stool</Data></Cell>
    <Cell ss:StyleID="s62"><Data ss:Type="String">Silbergeld,E., Coles,C., Seidman,J.C., You,Y., George,J., Nadendla,S., Daugherty,S.C., Nagaraj,S., Ott,S., Klega,K. and Rasko,D. Silbergeld,E., Coles,C., Seidman,J.C., You,Y., George,J., Nadendla,S., Daugherty,S.C., Nagaraj,S., Ott,S., Klega,K. and Rasko,D.</Data></Cell>
    <Cell ss:StyleID="s62"><Data ss:Type="String">Genetic Variability of E. coli after antibiotic treatment Direct Submission</Data></Cell>
   </Row>
   <Row ss:AutoFitHeight="0">
    <Cell ss:StyleID="s62"><Data ss:Type="String">Escherichia coli 2-052-05_S3_C3</Data></Cell>
    <Cell ss:StyleID="s62"><Data ss:Type="Number">117</Data></Cell>
    <Cell ss:StyleID="s62"><Data ss:Type="Number">0</Data></Cell>
    <Cell ss:StyleID="s62"><Data ss:Type="Number">1</Data></Cell>
    <Cell ss:StyleID="s62"><Data ss:Type="Number">0</Data></Cell>
    <Cell ss:StyleID="s62"><Data ss:Type="String">2-052-05_S3_C3</Data></Cell>
    <Cell ss:StyleID="s62"><Data ss:Type="String">SAMN02680106</Data></Cell>
    <Cell><Data ss:Type="String">JNOZ01000001</Data></Cell>
    <Cell ss:StyleID="s62"><Data ss:Type="String">Tanzania</Data></Cell>
    <Cell ss:StyleID="s62"><Data ss:Type="String">Homo sapiens</Data></Cell>
    <Cell ss:StyleID="s62"><Data ss:Type="String">stool</Data></Cell>
    <Cell ss:StyleID="s62"><Data ss:Type="String">Silbergeld,E., Coles,C., Seidman,J.C., You,Y., George,J., Nadendla,S., Daugherty,S.C., Nagaraj,S., Ott,S., Klega,K. and Rasko,D. Silbergeld,E., Coles,C., Seidman,J.C., You,Y., George,J., Nadendla,S., Daugherty,S.C., Nagaraj,S., Ott,S., Klega,K. and Rasko,D.</Data></Cell>
    <Cell ss:StyleID="s62"><Data ss:Type="String">Genetic Variability of E. coli after antibiotic treatment Direct Submission</Data></Cell>
   </Row>
   <Row ss:AutoFitHeight="0">
    <Cell ss:StyleID="s62"><Data ss:Type="String">Escherichia coli 2-052-05_S4_C3</Data></Cell>
    <Cell ss:StyleID="s62"><Data ss:Type="Number">155</Data></Cell>
    <Cell ss:StyleID="s62"><Data ss:Type="Number">0</Data></Cell>
    <Cell ss:StyleID="s62"><Data ss:Type="Number">1</Data></Cell>
    <Cell ss:StyleID="s62"><Data ss:Type="Number">0</Data></Cell>
    <Cell ss:StyleID="s62"><Data ss:Type="String">2-052-05_S4_C3</Data></Cell>
    <Cell ss:StyleID="s62"><Data ss:Type="String">SAMN02687505</Data></Cell>
    <Cell><Data ss:Type="String">JNPB01000001</Data></Cell>
    <Cell ss:StyleID="s62"><Data ss:Type="String">Tanzania</Data></Cell>
    <Cell ss:StyleID="s62"><Data ss:Type="String">Homo sapiens</Data></Cell>
    <Cell ss:StyleID="s62"><Data ss:Type="String">stool</Data></Cell>
    <Cell ss:StyleID="s62"><Data ss:Type="String">Silbergeld,E., Coles,C., Seidman,J.C., You,Y., George,J., Nadendla,S., Daugherty,S.C., Nagaraj,S., Ott,S., Klega,K. and Rasko,D. Silbergeld,E., Coles,C., Seidman,J.C., You,Y., George,J., Nadendla,S., Daugherty,S.C., Nagaraj,S., Ott,S., Klega,K. and Rasko,D.</Data></Cell>
    <Cell ss:StyleID="s62"><Data ss:Type="String">Genetic Variability of E. coli after antibiotic treatment Direct Submission</Data></Cell>
   </Row>
   <Row ss:AutoFitHeight="0">
    <Cell ss:StyleID="s62"><Data ss:Type="String">Escherichia coli 2-156-04_S1_C3</Data></Cell>
    <Cell ss:StyleID="s62"><Data ss:Type="Number">189</Data></Cell>
    <Cell ss:StyleID="s62"><Data ss:Type="Number">0</Data></Cell>
    <Cell ss:StyleID="s62"><Data ss:Type="Number">1</Data></Cell>
    <Cell ss:StyleID="s62"><Data ss:Type="Number">0</Data></Cell>
    <Cell ss:StyleID="s62"><Data ss:Type="String">2-156-04_S1_C3</Data></Cell>
    <Cell ss:StyleID="s62"><Data ss:Type="String">SAMN02687539</Data></Cell>
    <Cell><Data ss:Type="String">JNPE01000001</Data></Cell>
    <Cell ss:StyleID="s62"><Data ss:Type="String">Tanzania</Data></Cell>
    <Cell ss:StyleID="s62"><Data ss:Type="String">Homo sapiens</Data></Cell>
    <Cell ss:StyleID="s62"><Data ss:Type="String">stool</Data></Cell>
    <Cell ss:StyleID="s62"><Data ss:Type="String">Silbergeld,E., Coles,C., Seidman,J.C., You,Y., George,J., Nadendla,S., Daugherty,S.C., Nagaraj,S., Ott,S., Klega,K. and Rasko,D. Silbergeld,E., Coles,C., Seidman,J.C., You,Y., George,J., Nadendla,S., Daugherty,S.C., Nagaraj,S., Ott,S., Klega,K. and Rasko,D.</Data></Cell>
    <Cell ss:StyleID="s62"><Data ss:Type="String">Genetic Variability of E. coli after antibiotic treatment Direct Submission</Data></Cell>
   </Row>
   <Row ss:AutoFitHeight="0">
    <Cell ss:StyleID="s62"><Data ss:Type="String">Escherichia coli 2-156-04_S3_C3</Data></Cell>
    <Cell ss:StyleID="s62"><Data ss:Type="Number">130</Data></Cell>
    <Cell ss:StyleID="s62"><Data ss:Type="Number">0</Data></Cell>
    <Cell ss:StyleID="s62"><Data ss:Type="Number">1</Data></Cell>
    <Cell ss:StyleID="s62"><Data ss:Type="Number">0</Data></Cell>
    <Cell ss:StyleID="s62"><Data ss:Type="String">2-156-04_S3_C3</Data></Cell>
    <Cell ss:StyleID="s62"><Data ss:Type="String">SAMN02687520</Data></Cell>
    <Cell><Data ss:Type="String">JNPG01000001</Data></Cell>
    <Cell ss:StyleID="s62"><Data ss:Type="String">Tanzania</Data></Cell>
    <Cell ss:StyleID="s62"><Data ss:Type="String">Homo sapiens</Data></Cell>
    <Cell ss:StyleID="s62"><Data ss:Type="String">stool</Data></Cell>
    <Cell ss:StyleID="s62"><Data ss:Type="String">Silbergeld,E., Coles,C., Seidman,J.C., You,Y., George,J., Nadendla,S., Daugherty,S.C., Nagaraj,S., Ott,S., Klega,K. and Rasko,D. Silbergeld,E., Coles,C., Seidman,J.C., You,Y., George,J., Nadendla,S., Daugherty,S.C., Nagaraj,S., Ott,S., Klega,K. and Rasko,D.</Data></Cell>
    <Cell ss:StyleID="s62"><Data ss:Type="String">Genetic Variability of E. coli after antibiotic treatment Direct Submission</Data></Cell>
   </Row>
   <Row ss:AutoFitHeight="0">
    <Cell ss:StyleID="s62"><Data ss:Type="String">Escherichia coli 2-156-04_S4_C1</Data></Cell>
    <Cell ss:StyleID="s62"><Data ss:Type="Number">164</Data></Cell>
    <Cell ss:StyleID="s62"><Data ss:Type="Number">0</Data></Cell>
    <Cell ss:StyleID="s62"><Data ss:Type="Number">1</Data></Cell>
    <Cell ss:StyleID="s62"><Data ss:Type="Number">0</Data></Cell>
    <Cell ss:StyleID="s62"><Data ss:Type="String">2-156-04_S4_C1</Data></Cell>
    <Cell ss:StyleID="s62"><Data ss:Type="String">SAMN02680195</Data></Cell>
    <Cell><Data ss:Type="String">JNPJ01000001</Data></Cell>
    <Cell ss:StyleID="s62"><Data ss:Type="String">Tanzania</Data></Cell>
    <Cell ss:StyleID="s62"><Data ss:Type="String">Homo sapiens</Data></Cell>
    <Cell ss:StyleID="s62"><Data ss:Type="String">stool</Data></Cell>
    <Cell ss:StyleID="s62"><Data ss:Type="String">Silbergeld,E., Coles,C., Seidman,J.C., You,Y., George,J., Nadendla,S., Daugherty,S.C., Nagaraj,S., Ott,S., Klega,K. and Rasko,D. Silbergeld,E., Coles,C., Seidman,J.C., You,Y., George,J., Nadendla,S., Daugherty,S.C., Nagaraj,S., Ott,S., Klega,K. and Rasko,D.</Data></Cell>
    <Cell ss:StyleID="s62"><Data ss:Type="String">Genetic Variability of E. coli after antibiotic treatment Direct Submission</Data></Cell>
   </Row>
   <Row ss:AutoFitHeight="0">
    <Cell ss:StyleID="s62"><Data ss:Type="String">Escherichia coli 2-156-04_S4_C3</Data></Cell>
    <Cell ss:StyleID="s62"><Data ss:Type="Number">183</Data></Cell>
    <Cell ss:StyleID="s62"><Data ss:Type="Number">0</Data></Cell>
    <Cell ss:StyleID="s62"><Data ss:Type="Number">1</Data></Cell>
    <Cell ss:StyleID="s62"><Data ss:Type="Number">0</Data></Cell>
    <Cell ss:StyleID="s62"><Data ss:Type="String">2-156-04_S4_C3</Data></Cell>
    <Cell ss:StyleID="s62"><Data ss:Type="String">SAMN02687516</Data></Cell>
    <Cell><Data ss:Type="String">JNQE01000001</Data></Cell>
    <Cell ss:StyleID="s62"><Data ss:Type="String">Tanzania</Data></Cell>
    <Cell ss:StyleID="s62"><Data ss:Type="String">Homo sapiens</Data></Cell>
    <Cell ss:StyleID="s62"><Data ss:Type="String">stool</Data></Cell>
    <Cell ss:StyleID="s62"><Data ss:Type="String">Silbergeld,E., Coles,C., Seidman,J.C., You,Y., George,J., Nadendla,S., Daugherty,S.C., Nagaraj,S., Ott,S., Klega,K. and Rasko,D. Silbergeld,E., Coles,C., Seidman,J.C., You,Y., George,J., Nadendla,S., Daugherty,S.C., Nagaraj,S., Ott,S., Klega,K. and Rasko,D.</Data></Cell>
    <Cell ss:StyleID="s62"><Data ss:Type="String">Genetic Variability of E. coli after antibiotic treatment Direct Submission</Data></Cell>
   </Row>
   <Row ss:AutoFitHeight="0">
    <Cell ss:StyleID="s62"><Data ss:Type="String">Escherichia coli 2-177-06_S3_C2</Data></Cell>
    <Cell ss:StyleID="s62"><Data ss:Type="Number">181</Data></Cell>
    <Cell ss:StyleID="s62"><Data ss:Type="Number">0</Data></Cell>
    <Cell ss:StyleID="s62"><Data ss:Type="Number">1</Data></Cell>
    <Cell ss:StyleID="s62"><Data ss:Type="Number">0</Data></Cell>
    <Cell ss:StyleID="s62"><Data ss:Type="String">2-177-06_S3_C2</Data></Cell>
    <Cell ss:StyleID="s62"><Data ss:Type="String">SAMN02680141</Data></Cell>
    <Cell><Data ss:Type="String">JNQF01000001</Data></Cell>
    <Cell ss:StyleID="s62"><Data ss:Type="String">Tanzania</Data></Cell>
    <Cell ss:StyleID="s62"><Data ss:Type="String">Homo sapiens</Data></Cell>
    <Cell ss:StyleID="s62"><Data ss:Type="String">stool</Data></Cell>
    <Cell ss:StyleID="s62"><Data ss:Type="String">Silbergeld,E., Coles,C., Seidman,J.C., You,Y., George,J., Nadendla,S., Daugherty,S.C., Nagaraj,S., Ott,S., Klega,K. and Rasko,D. Silbergeld,E., Coles,C., Seidman,J.C., You,Y., George,J., Nadendla,S., Daugherty,S.C., Nagaraj,S., Ott,S., Klega,K. and Rasko,D.</Data></Cell>
    <Cell ss:StyleID="s62"><Data ss:Type="String">Genetic Variability of E. coli after antibiotic treatment Direct Submission</Data></Cell>
   </Row>
   <Row ss:AutoFitHeight="0">
    <Cell ss:StyleID="s62"><Data ss:Type="String">Escherichia coli 2-177-06_S3_C3</Data></Cell>
    <Cell ss:StyleID="s62"><Data ss:Type="Number">167</Data></Cell>
    <Cell ss:StyleID="s62"><Data ss:Type="Number">0</Data></Cell>
    <Cell ss:StyleID="s62"><Data ss:Type="Number">1</Data></Cell>
    <Cell ss:StyleID="s62"><Data ss:Type="Number">0</Data></Cell>
    <Cell ss:StyleID="s62"><Data ss:Type="String">2-177-06_S3_C3</Data></Cell>
    <Cell ss:StyleID="s62"><Data ss:Type="String">SAMN02689033</Data></Cell>
    <Cell><Data ss:Type="String">JOSO01000001</Data></Cell>
    <Cell ss:StyleID="s62"><Data ss:Type="String">Tanzania</Data></Cell>
    <Cell ss:StyleID="s62"><Data ss:Type="String">Homo sapiens</Data></Cell>
    <Cell ss:StyleID="s62"><Data ss:Type="String">stool</Data></Cell>
    <Cell ss:StyleID="s62"><Data ss:Type="String">Silbergeld,E., Coles,C., Seidman,J.C., You,Y., George,J., Nadendla,S., Daugherty,S.C., Nagaraj,S., Ott,S., Klega,K. and Rasko,D. Silbergeld,E., Coles,C., Seidman,J.C., You,Y., George,J., Nadendla,S., Daugherty,S.C., Nagaraj,S., Ott,S., Klega,K. and Rasko,D.</Data></Cell>
    <Cell ss:StyleID="s62"><Data ss:Type="String">Genetic Variability of E. coli after antibiotic treatment Direct Submission</Data></Cell>
   </Row>
   <Row ss:AutoFitHeight="0">
    <Cell ss:StyleID="s62"><Data ss:Type="String">Escherichia coli 2-210-07_S1_C2</Data></Cell>
    <Cell ss:StyleID="s62"><Data ss:Type="Number">197</Data></Cell>
    <Cell ss:StyleID="s62"><Data ss:Type="Number">0</Data></Cell>
    <Cell ss:StyleID="s62"><Data ss:Type="Number">1</Data></Cell>
    <Cell ss:StyleID="s62"><Data ss:Type="Number">0</Data></Cell>
    <Cell ss:StyleID="s62"><Data ss:Type="String">2-210-07_S1_C2</Data></Cell>
    <Cell ss:StyleID="s62"><Data ss:Type="String">SAMN02680198</Data></Cell>
    <Cell><Data ss:Type="String">JNPV01000001</Data></Cell>
    <Cell ss:StyleID="s62"><Data ss:Type="String">Tanzania</Data></Cell>
    <Cell ss:StyleID="s62"><Data ss:Type="String">Homo sapiens</Data></Cell>
    <Cell ss:StyleID="s62"><Data ss:Type="String">stool</Data></Cell>
    <Cell ss:StyleID="s62"><Data ss:Type="String">Silbergeld,E., Coles,C., Seidman,J.C., You,Y., George,J., Nadendla,S., Daugherty,S.C., Nagaraj,S., Ott,S., Klega,K. and Rasko,D. Silbergeld,E., Coles,C., Seidman,J.C., You,Y., George,J., Nadendla,S., Daugherty,S.C., Nagaraj,S., Ott,S., Klega,K. and Rasko,D.</Data></Cell>
    <Cell ss:StyleID="s62"><Data ss:Type="String">Genetic Variability of E. coli after antibiotic treatment Direct Submission</Data></Cell>
   </Row>
   <Row ss:AutoFitHeight="0">
    <Cell ss:StyleID="s62"><Data ss:Type="String">Escherichia coli 2-210-07_S1_C3</Data></Cell>
    <Cell ss:StyleID="s62"><Data ss:Type="Number">169</Data></Cell>
    <Cell ss:StyleID="s62"><Data ss:Type="Number">0</Data></Cell>
    <Cell ss:StyleID="s62"><Data ss:Type="Number">1</Data></Cell>
    <Cell ss:StyleID="s62"><Data ss:Type="Number">0</Data></Cell>
    <Cell ss:StyleID="s62"><Data ss:Type="String">2-210-07_S1_C3</Data></Cell>
    <Cell ss:StyleID="s62"><Data ss:Type="String">SAMN02680140</Data></Cell>
    <Cell><Data ss:Type="String">JNPO01000001</Data></Cell>
    <Cell ss:StyleID="s62"><Data ss:Type="String">Tanzania</Data></Cell>
    <Cell ss:StyleID="s62"><Data ss:Type="String">Homo sapiens</Data></Cell>
    <Cell ss:StyleID="s62"><Data ss:Type="String">stool</Data></Cell>
    <Cell ss:StyleID="s62"><Data ss:Type="String">Silbergeld,E., Coles,C., Seidman,J.C., You,Y., George,J., Nadendla,S., Daugherty,S.C., Nagaraj,S., Ott,S., Klega,K. and Rasko,D. Silbergeld,E., Coles,C., Seidman,J.C., You,Y., George,J., Nadendla,S., Daugherty,S.C., Nagaraj,S., Ott,S., Klega,K. and Rasko,D.</Data></Cell>
    <Cell ss:StyleID="s62"><Data ss:Type="String">Genetic Variability of E. coli after antibiotic treatment Direct Submission</Data></Cell>
   </Row>
   <Row ss:AutoFitHeight="0">
    <Cell ss:StyleID="s62"><Data ss:Type="String">Escherichia coli 2-210-07_S3_C1</Data></Cell>
    <Cell ss:StyleID="s62"><Data ss:Type="Number">115</Data></Cell>
    <Cell ss:StyleID="s62"><Data ss:Type="Number">0</Data></Cell>
    <Cell ss:StyleID="s62"><Data ss:Type="Number">1</Data></Cell>
    <Cell ss:StyleID="s62"><Data ss:Type="Number">0</Data></Cell>
    <Cell ss:StyleID="s62"><Data ss:Type="String">2-210-07_S3_C1</Data></Cell>
    <Cell ss:StyleID="s62"><Data ss:Type="String">SAMN02687540</Data></Cell>
    <Cell><Data ss:Type="String">JNQH01000001</Data></Cell>
    <Cell ss:StyleID="s62"><Data ss:Type="String">Tanzania</Data></Cell>
    <Cell ss:StyleID="s62"><Data ss:Type="String">Homo sapiens</Data></Cell>
    <Cell ss:StyleID="s62"><Data ss:Type="String">stool</Data></Cell>
    <Cell ss:StyleID="s62"><Data ss:Type="String">Silbergeld,E., Coles,C., Seidman,J.C., You,Y., George,J., Nadendla,S., Daugherty,S.C., Nagaraj,S., Ott,S., Klega,K. and Rasko,D. Silbergeld,E., Coles,C., Seidman,J.C., You,Y., George,J., Nadendla,S., Daugherty,S.C., Nagaraj,S., Ott,S., Klega,K. and Rasko,D.</Data></Cell>
    <Cell ss:StyleID="s62"><Data ss:Type="String">Genetic Variability of E. coli after antibiotic treatment Direct Submission</Data></Cell>
   </Row>
   <Row ss:AutoFitHeight="0">
    <Cell ss:StyleID="s62"><Data ss:Type="String">Escherichia coli 2-210-07_S3_C3</Data></Cell>
    <Cell ss:StyleID="s62"><Data ss:Type="Number">341</Data></Cell>
    <Cell ss:StyleID="s62"><Data ss:Type="Number">0</Data></Cell>
    <Cell ss:StyleID="s62"><Data ss:Type="Number">1</Data></Cell>
    <Cell ss:StyleID="s62"><Data ss:Type="Number">0</Data></Cell>
    <Cell ss:StyleID="s62"><Data ss:Type="String">2-210-07_S3_C3</Data></Cell>
    <Cell ss:StyleID="s62"><Data ss:Type="String">SAMN02687489</Data></Cell>
    <Cell><Data ss:Type="String">JNQA01000001</Data></Cell>
    <Cell ss:StyleID="s62"><Data ss:Type="String">Tanzania</Data></Cell>
    <Cell ss:StyleID="s62"><Data ss:Type="String">Homo sapiens</Data></Cell>
    <Cell ss:StyleID="s62"><Data ss:Type="String">stool</Data></Cell>
    <Cell ss:StyleID="s62"><Data ss:Type="String">Silbergeld,E., Coles,C., Seidman,J.C., You,Y., George,J., Nadendla,S., Daugherty,S.C., Nagaraj,S., Ott,S., Klega,K. and Rasko,D. Silbergeld,E., Coles,C., Seidman,J.C., You,Y., George,J., Nadendla,S., Daugherty,S.C., Nagaraj,S., Ott,S., Klega,K. and Rasko,D.</Data></Cell>
    <Cell ss:StyleID="s62"><Data ss:Type="String">Genetic Variability of E. coli after antibiotic treatment Direct Submission</Data></Cell>
   </Row>
   <Row ss:AutoFitHeight="0">
    <Cell ss:StyleID="s62"><Data ss:Type="String">Escherichia coli 2-210-07_S4_C2</Data></Cell>
    <Cell ss:StyleID="s62"><Data ss:Type="Number">187</Data></Cell>
    <Cell ss:StyleID="s62"><Data ss:Type="Number">0</Data></Cell>
    <Cell ss:StyleID="s62"><Data ss:Type="Number">1</Data></Cell>
    <Cell ss:StyleID="s62"><Data ss:Type="Number">0</Data></Cell>
    <Cell ss:StyleID="s62"><Data ss:Type="String">2-210-07_S4_C2</Data></Cell>
    <Cell ss:StyleID="s62"><Data ss:Type="String">SAMN02680252</Data></Cell>
    <Cell><Data ss:Type="String">JNQI01000001</Data></Cell>
    <Cell ss:StyleID="s62"><Data ss:Type="String">Tanzania</Data></Cell>
    <Cell ss:StyleID="s62"><Data ss:Type="String">Homo sapiens</Data></Cell>
    <Cell ss:StyleID="s62"><Data ss:Type="String">stool</Data></Cell>
    <Cell ss:StyleID="s62"><Data ss:Type="String">Silbergeld,E., Coles,C., Seidman,J.C., You,Y., George,J., Nadendla,S., Daugherty,S.C., Nagaraj,S., Ott,S., Klega,K. and Rasko,D. Silbergeld,E., Coles,C., Seidman,J.C., You,Y., George,J., Nadendla,S., Daugherty,S.C., Nagaraj,S., Ott,S., Klega,K. and Rasko,D.</Data></Cell>
    <Cell ss:StyleID="s62"><Data ss:Type="String">Genetic Variability of E. coli after antibiotic treatment Direct Submission</Data></Cell>
   </Row>
   <Row ss:AutoFitHeight="0">
    <Cell ss:StyleID="s62"><Data ss:Type="String">Escherichia coli 2-210-07_S4_C3</Data></Cell>
    <Cell ss:StyleID="s62"><Data ss:Type="Number">185</Data></Cell>
    <Cell ss:StyleID="s62"><Data ss:Type="Number">0</Data></Cell>
    <Cell ss:StyleID="s62"><Data ss:Type="Number">1</Data></Cell>
    <Cell ss:StyleID="s62"><Data ss:Type="Number">0</Data></Cell>
    <Cell ss:StyleID="s62"><Data ss:Type="String">2-210-07_S4_C3</Data></Cell>
    <Cell ss:StyleID="s62"><Data ss:Type="String">SAMN02680136</Data></Cell>
    <Cell><Data ss:Type="String">JNQJ01000001</Data></Cell>
    <Cell ss:StyleID="s62"><Data ss:Type="String">Tanzania</Data></Cell>
    <Cell ss:StyleID="s62"><Data ss:Type="String">Homo sapiens</Data></Cell>
    <Cell ss:StyleID="s62"><Data ss:Type="String">stool</Data></Cell>
    <Cell ss:StyleID="s62"><Data ss:Type="String">Silbergeld,E., Coles,C., Seidman,J.C., You,Y., George,J., Nadendla,S., Daugherty,S.C., Nagaraj,S., Ott,S., Klega,K. and Rasko,D. Silbergeld,E., Coles,C., Seidman,J.C., You,Y., George,J., Nadendla,S., Daugherty,S.C., Nagaraj,S., Ott,S., Klega,K. and Rasko,D.</Data></Cell>
    <Cell ss:StyleID="s62"><Data ss:Type="String">Genetic Variability of E. coli after antibiotic treatment Direct Submission</Data></Cell>
   </Row>
   <Row ss:AutoFitHeight="0">
    <Cell ss:StyleID="s62"><Data ss:Type="String">Escherichia coli 2-222-05_S3_C1</Data></Cell>
    <Cell ss:StyleID="s62"><Data ss:Type="Number">268</Data></Cell>
    <Cell ss:StyleID="s62"><Data ss:Type="Number">0</Data></Cell>
    <Cell ss:StyleID="s62"><Data ss:Type="Number">1</Data></Cell>
    <Cell ss:StyleID="s62"><Data ss:Type="Number">0</Data></Cell>
    <Cell ss:StyleID="s62"><Data ss:Type="String">2-222-05_S3_C1</Data></Cell>
    <Cell ss:StyleID="s62"><Data ss:Type="String">SAMN02689034</Data></Cell>
    <Cell><Data ss:Type="String">JOSM01000001</Data></Cell>
    <Cell ss:StyleID="s62"><Data ss:Type="String">Tanzania</Data></Cell>
    <Cell ss:StyleID="s62"><Data ss:Type="String">Homo sapiens</Data></Cell>
    <Cell ss:StyleID="s62"><Data ss:Type="String">stool</Data></Cell>
    <Cell ss:StyleID="s62"><Data ss:Type="String">Silbergeld,E., Coles,C., Seidman,J.C., You,Y., George,J., Nadendla,S., Daugherty,S.C., Nagaraj,S., Ott,S., Klega,K. and Rasko,D. Silbergeld,E., Coles,C., Seidman,J.C., You,Y., George,J., Nadendla,S., Daugherty,S.C., Nagaraj,S., Ott,S., Klega,K. and Rasko,D.</Data></Cell>
    <Cell ss:StyleID="s62"><Data ss:Type="String">Genetic Variability of E. coli after antibiotic treatment Direct Submission</Data></Cell>
   </Row>
   <Row ss:AutoFitHeight="0">
    <Cell ss:StyleID="s62"><Data ss:Type="String">Escherichia coli 2-222-05_S3_C3</Data></Cell>
    <Cell ss:StyleID="s62"><Data ss:Type="Number">210</Data></Cell>
    <Cell ss:StyleID="s62"><Data ss:Type="Number">0</Data></Cell>
    <Cell ss:StyleID="s62"><Data ss:Type="Number">1</Data></Cell>
    <Cell ss:StyleID="s62"><Data ss:Type="Number">0</Data></Cell>
    <Cell ss:StyleID="s62"><Data ss:Type="String">2-222-05_S3_C3</Data></Cell>
    <Cell ss:StyleID="s62"><Data ss:Type="String">SAMN02680102</Data></Cell>
    <Cell><Data ss:Type="String">JNQN01000001</Data></Cell>
    <Cell ss:StyleID="s62"><Data ss:Type="String">Tanzania</Data></Cell>
    <Cell ss:StyleID="s62"><Data ss:Type="String">Homo sapiens</Data></Cell>
    <Cell ss:StyleID="s62"><Data ss:Type="String">stool</Data></Cell>
    <Cell ss:StyleID="s62"><Data ss:Type="String">Silbergeld,E., Coles,C., Seidman,J.C., You,Y., George,J., Nadendla,S., Daugherty,S.C., Nagaraj,S., Ott,S., Klega,K. and Rasko,D. Silbergeld,E., Coles,C., Seidman,J.C., You,Y., George,J., Nadendla,S., Daugherty,S.C., Nagaraj,S., Ott,S., Klega,K. and Rasko,D.</Data></Cell>
    <Cell ss:StyleID="s62"><Data ss:Type="String">Genetic Variability of E. coli after antibiotic treatment Direct Submission</Data></Cell>
   </Row>
   <Row ss:AutoFitHeight="0">
    <Cell ss:StyleID="s62"><Data ss:Type="String">Escherichia coli 2-222-05_S4_C1</Data></Cell>
    <Cell ss:StyleID="s62"><Data ss:Type="Number">161</Data></Cell>
    <Cell ss:StyleID="s62"><Data ss:Type="Number">0</Data></Cell>
    <Cell ss:StyleID="s62"><Data ss:Type="Number">1</Data></Cell>
    <Cell ss:StyleID="s62"><Data ss:Type="Number">0</Data></Cell>
    <Cell ss:StyleID="s62"><Data ss:Type="String">2-222-05_S4_C1</Data></Cell>
    <Cell ss:StyleID="s62"><Data ss:Type="String">SAMN02680250</Data></Cell>
    <Cell><Data ss:Type="String">JORR01000001</Data></Cell>
    <Cell ss:StyleID="s62"><Data ss:Type="String">Tanzania</Data></Cell>
    <Cell ss:StyleID="s62"><Data ss:Type="String">Homo sapiens</Data></Cell>
    <Cell ss:StyleID="s62"><Data ss:Type="String">stool</Data></Cell>
    <Cell ss:StyleID="s62"><Data ss:Type="String">Silbergeld,E., Coles,C., Seidman,J.C., You,Y., George,J., Nadendla,S., Daugherty,S.C., Nagaraj,S., Ott,S., Klega,K. and Rasko,D. Silbergeld,E., Coles,C., Seidman,J.C., You,Y., George,J., Nadendla,S., Daugherty,S.C., Nagaraj,S., Ott,S., Klega,K. and Rasko,D.</Data></Cell>
    <Cell ss:StyleID="s62"><Data ss:Type="String">Genetic Variability of E. coli after antibiotic treatment Direct Submission</Data></Cell>
   </Row>
   <Row ss:AutoFitHeight="0">
    <Cell ss:StyleID="s62"><Data ss:Type="String">Escherichia coli 2-222-05_S4_C2</Data></Cell>
    <Cell ss:StyleID="s62"><Data ss:Type="Number">171</Data></Cell>
    <Cell ss:StyleID="s62"><Data ss:Type="Number">0</Data></Cell>
    <Cell ss:StyleID="s62"><Data ss:Type="Number">1</Data></Cell>
    <Cell ss:StyleID="s62"><Data ss:Type="Number">0</Data></Cell>
    <Cell ss:StyleID="s62"><Data ss:Type="String">2-222-05_S4_C2</Data></Cell>
    <Cell ss:StyleID="s62"><Data ss:Type="String">SAMN02680255</Data></Cell>
    <Cell><Data ss:Type="String">JNQO01000001</Data></Cell>
    <Cell ss:StyleID="s62"><Data ss:Type="String">Tanzania</Data></Cell>
    <Cell ss:StyleID="s62"><Data ss:Type="String">Homo sapiens</Data></Cell>
    <Cell ss:StyleID="s62"><Data ss:Type="String">stool</Data></Cell>
    <Cell ss:StyleID="s62"><Data ss:Type="String">Silbergeld,E., Coles,C., Seidman,J.C., You,Y., George,J., Nadendla,S., Daugherty,S.C., Nagaraj,S., Ott,S., Klega,K. and Rasko,D. Silbergeld,E., Coles,C., Seidman,J.C., You,Y., George,J., Nadendla,S., Daugherty,S.C., Nagaraj,S., Ott,S., Klega,K. and Rasko,D.</Data></Cell>
    <Cell ss:StyleID="s62"><Data ss:Type="String">Genetic Variability of E. coli after antibiotic treatment Direct Submission</Data></Cell>
   </Row>
   <Row ss:AutoFitHeight="0">
    <Cell ss:StyleID="s62"><Data ss:Type="String">Escherichia coli 2-222-05_S4_C3</Data></Cell>
    <Cell ss:StyleID="s62"><Data ss:Type="Number">200</Data></Cell>
    <Cell ss:StyleID="s62"><Data ss:Type="Number">0</Data></Cell>
    <Cell ss:StyleID="s62"><Data ss:Type="Number">1</Data></Cell>
    <Cell ss:StyleID="s62"><Data ss:Type="Number">0</Data></Cell>
    <Cell ss:StyleID="s62"><Data ss:Type="String">2-222-05_S4_C3</Data></Cell>
    <Cell ss:StyleID="s62"><Data ss:Type="String">SAMN02689036</Data></Cell>
    <Cell><Data ss:Type="String">JOSP01000001</Data></Cell>
    <Cell ss:StyleID="s62"><Data ss:Type="String">Tanzania</Data></Cell>
    <Cell ss:StyleID="s62"><Data ss:Type="String">Homo sapiens</Data></Cell>
    <Cell ss:StyleID="s62"><Data ss:Type="String">stool</Data></Cell>
    <Cell ss:StyleID="s62"><Data ss:Type="String">Silbergeld,E., Coles,C., Seidman,J.C., You,Y., George,J., Nadendla,S., Daugherty,S.C., Nagaraj,S., Ott,S., Klega,K. and Rasko,D. Silbergeld,E., Coles,C., Seidman,J.C., You,Y., George,J., Nadendla,S., Daugherty,S.C., Nagaraj,S., Ott,S., Klega,K. and Rasko,D.</Data></Cell>
    <Cell ss:StyleID="s62"><Data ss:Type="String">Genetic Variability of E. coli after antibiotic treatment Direct Submission</Data></Cell>
   </Row>
   <Row ss:AutoFitHeight="0">
    <Cell ss:StyleID="s62"><Data ss:Type="String">Escherichia coli 2-316-03_S3_C1</Data></Cell>
    <Cell ss:StyleID="s62"><Data ss:Type="Number">151</Data></Cell>
    <Cell ss:StyleID="s62"><Data ss:Type="Number">0</Data></Cell>
    <Cell ss:StyleID="s62"><Data ss:Type="Number">1</Data></Cell>
    <Cell ss:StyleID="s62"><Data ss:Type="Number">0</Data></Cell>
    <Cell ss:StyleID="s62"><Data ss:Type="String">2-316-03_S3_C1</Data></Cell>
    <Cell ss:StyleID="s62"><Data ss:Type="String">SAMN02680243</Data></Cell>
    <Cell><Data ss:Type="String">JNQP01000001</Data></Cell>
    <Cell ss:StyleID="s62"><Data ss:Type="String">Tanzania</Data></Cell>
    <Cell ss:StyleID="s62"><Data ss:Type="String">Homo sapiens</Data></Cell>
    <Cell ss:StyleID="s62"><Data ss:Type="String">stool</Data></Cell>
    <Cell ss:StyleID="s62"><Data ss:Type="String">Silbergeld,E., Coles,C., Seidman,J.C., You,Y., George,J., Nadendla,S., Daugherty,S.C., Nagaraj,S., Ott,S., Klega,K. and Rasko,D. Silbergeld,E., Coles,C., Seidman,J.C., You,Y., George,J., Nadendla,S., Daugherty,S.C., Nagaraj,S., Ott,S., Klega,K. and Rasko,D.</Data></Cell>
    <Cell ss:StyleID="s62"><Data ss:Type="String">Genetic Variability of E. coli after antibiotic treatment Direct Submission</Data></Cell>
   </Row>
   <Row ss:AutoFitHeight="0">
    <Cell ss:StyleID="s62"><Data ss:Type="String">Escherichia coli 2-316-03_S4_C2</Data></Cell>
    <Cell ss:StyleID="s62"><Data ss:Type="Number">210</Data></Cell>
    <Cell ss:StyleID="s62"><Data ss:Type="Number">0</Data></Cell>
    <Cell ss:StyleID="s62"><Data ss:Type="Number">1</Data></Cell>
    <Cell ss:StyleID="s62"><Data ss:Type="Number">0</Data></Cell>
    <Cell ss:StyleID="s62"><Data ss:Type="String">2-316-03_S4_C2</Data></Cell>
    <Cell ss:StyleID="s62"><Data ss:Type="String">SAMN02680191</Data></Cell>
    <Cell><Data ss:Type="String">JNQT01000001</Data></Cell>
    <Cell ss:StyleID="s62"><Data ss:Type="String">Tanzania</Data></Cell>
    <Cell ss:StyleID="s62"><Data ss:Type="String">Homo sapiens</Data></Cell>
    <Cell ss:StyleID="s62"><Data ss:Type="String">stool</Data></Cell>
    <Cell ss:StyleID="s62"><Data ss:Type="String">Silbergeld,E., Coles,C., Seidman,J.C., You,Y., George,J., Nadendla,S., Daugherty,S.C., Nagaraj,S., Ott,S., Klega,K. and Rasko,D. Silbergeld,E., Coles,C., Seidman,J.C., You,Y., George,J., Nadendla,S., Daugherty,S.C., Nagaraj,S., Ott,S., Klega,K. and Rasko,D.</Data></Cell>
    <Cell ss:StyleID="s62"><Data ss:Type="String">Genetic Variability of E. coli after antibiotic treatment Direct Submission</Data></Cell>
   </Row>
   <Row ss:AutoFitHeight="0">
    <Cell ss:StyleID="s62"><Data ss:Type="String">Escherichia coli 2-427-07_S4_C1</Data></Cell>
    <Cell ss:StyleID="s62"><Data ss:Type="Number">194</Data></Cell>
    <Cell ss:StyleID="s62"><Data ss:Type="Number">0</Data></Cell>
    <Cell ss:StyleID="s62"><Data ss:Type="Number">1</Data></Cell>
    <Cell ss:StyleID="s62"><Data ss:Type="Number">0</Data></Cell>
    <Cell ss:StyleID="s62"><Data ss:Type="String">2-427-07_S4_C1</Data></Cell>
    <Cell ss:StyleID="s62"><Data ss:Type="String">SAMN02687491</Data></Cell>
    <Cell><Data ss:Type="String">JNQZ01000001</Data></Cell>
    <Cell ss:StyleID="s62"><Data ss:Type="String">Tanzania</Data></Cell>
    <Cell ss:StyleID="s62"><Data ss:Type="String">Homo sapiens</Data></Cell>
    <Cell ss:StyleID="s62"><Data ss:Type="String">stool</Data></Cell>
    <Cell ss:StyleID="s62"><Data ss:Type="String">Silbergeld,E., Coles,C., Seidman,J.C., You,Y., George,J., Nadendla,S., Daugherty,S.C., Nagaraj,S., Ott,S., Klega,K. and Rasko,D. Silbergeld,E., Coles,C., Seidman,J.C., You,Y., George,J., Nadendla,S., Daugherty,S.C., Nagaraj,S., Ott,S., Klega,K. and Rasko,D.</Data></Cell>
    <Cell ss:StyleID="s62"><Data ss:Type="String">Genetic Variability of E. coli after antibiotic treatment Direct Submission</Data></Cell>
   </Row>
   <Row ss:AutoFitHeight="0">
    <Cell ss:StyleID="s62"><Data ss:Type="String">Escherichia coli 2-460-02_S3_C1</Data></Cell>
    <Cell ss:StyleID="s62"><Data ss:Type="Number">250</Data></Cell>
    <Cell ss:StyleID="s62"><Data ss:Type="Number">0</Data></Cell>
    <Cell ss:StyleID="s62"><Data ss:Type="Number">1</Data></Cell>
    <Cell ss:StyleID="s62"><Data ss:Type="Number">0</Data></Cell>
    <Cell ss:StyleID="s62"><Data ss:Type="String">2-460-02_S3_C1</Data></Cell>
    <Cell ss:StyleID="s62"><Data ss:Type="String">SAMN02680247</Data></Cell>
    <Cell><Data ss:Type="String">JNRB01000001</Data></Cell>
    <Cell ss:StyleID="s62"><Data ss:Type="String">Tanzania</Data></Cell>
    <Cell ss:StyleID="s62"><Data ss:Type="String">Homo sapiens</Data></Cell>
    <Cell ss:StyleID="s62"><Data ss:Type="String">stool</Data></Cell>
    <Cell ss:StyleID="s62"><Data ss:Type="String">Silbergeld,E., Coles,C., Seidman,J.C., You,Y., George,J., Nadendla,S., Daugherty,S.C., Nagaraj,S., Ott,S., Klega,K. and Rasko,D. Silbergeld,E., Coles,C., Seidman,J.C., You,Y., George,J., Nadendla,S., Daugherty,S.C., Nagaraj,S., Ott,S., Klega,K. and Rasko,D.</Data></Cell>
    <Cell ss:StyleID="s62"><Data ss:Type="String">Genetic Variability of E. coli after antibiotic treatment Direct Submission</Data></Cell>
   </Row>
   <Row ss:AutoFitHeight="0">
    <Cell ss:StyleID="s62"><Data ss:Type="String">Escherichia coli 2-460-02_S3_C2</Data></Cell>
    <Cell ss:StyleID="s62"><Data ss:Type="Number">293</Data></Cell>
    <Cell ss:StyleID="s62"><Data ss:Type="Number">0</Data></Cell>
    <Cell ss:StyleID="s62"><Data ss:Type="Number">1</Data></Cell>
    <Cell ss:StyleID="s62"><Data ss:Type="Number">0</Data></Cell>
    <Cell ss:StyleID="s62"><Data ss:Type="String">2-460-02_S3_C2</Data></Cell>
    <Cell ss:StyleID="s62"><Data ss:Type="String">SAMN02680231</Data></Cell>
    <Cell><Data ss:Type="String">JNRC01000001</Data></Cell>
    <Cell ss:StyleID="s62"><Data ss:Type="String">Tanzania</Data></Cell>
    <Cell ss:StyleID="s62"><Data ss:Type="String">Homo sapiens</Data></Cell>
    <Cell ss:StyleID="s62"><Data ss:Type="String">stool</Data></Cell>
    <Cell ss:StyleID="s62"><Data ss:Type="String">Silbergeld,E., Coles,C., Seidman,J.C., You,Y., George,J., Nadendla,S., Daugherty,S.C., Nagaraj,S., Ott,S., Klega,K. and Rasko,D. Silbergeld,E., Coles,C., Seidman,J.C., You,Y., George,J., Nadendla,S., Daugherty,S.C., Nagaraj,S., Ott,S., Klega,K. and Rasko,D.</Data></Cell>
    <Cell ss:StyleID="s62"><Data ss:Type="String">Genetic Variability of E. coli after antibiotic treatment Direct Submission</Data></Cell>
   </Row>
   <Row ss:AutoFitHeight="0">
    <Cell ss:StyleID="s62"><Data ss:Type="String">Escherichia coli 2-460-02_S3_C3</Data></Cell>
    <Cell ss:StyleID="s62"><Data ss:Type="Number">298</Data></Cell>
    <Cell ss:StyleID="s62"><Data ss:Type="Number">0</Data></Cell>
    <Cell ss:StyleID="s62"><Data ss:Type="Number">1</Data></Cell>
    <Cell ss:StyleID="s62"><Data ss:Type="Number">0</Data></Cell>
    <Cell ss:StyleID="s62"><Data ss:Type="String">2-460-02_S3_C3</Data></Cell>
    <Cell ss:StyleID="s62"><Data ss:Type="String">SAMN02680134</Data></Cell>
    <Cell><Data ss:Type="String">JNRD01000001</Data></Cell>
    <Cell ss:StyleID="s62"><Data ss:Type="String">Tanzania</Data></Cell>
    <Cell ss:StyleID="s62"><Data ss:Type="String">Homo sapiens</Data></Cell>
    <Cell ss:StyleID="s62"><Data ss:Type="String">stool</Data></Cell>
    <Cell ss:StyleID="s62"><Data ss:Type="String">Silbergeld,E., Coles,C., Seidman,J.C., You,Y., George,J., Nadendla,S., Daugherty,S.C., Nagaraj,S., Ott,S., Klega,K. and Rasko,D. Silbergeld,E., Coles,C., Seidman,J.C., You,Y., George,J., Nadendla,S., Daugherty,S.C., Nagaraj,S., Ott,S., Klega,K. and Rasko,D.</Data></Cell>
    <Cell ss:StyleID="s62"><Data ss:Type="String">Genetic Variability of E. coli after antibiotic treatment Direct Submission</Data></Cell>
   </Row>
   <Row ss:AutoFitHeight="0">
    <Cell ss:StyleID="s62"><Data ss:Type="String">Escherichia coli 2-460-02_S4_C1</Data></Cell>
    <Cell ss:StyleID="s62"><Data ss:Type="Number">174</Data></Cell>
    <Cell ss:StyleID="s62"><Data ss:Type="Number">0</Data></Cell>
    <Cell ss:StyleID="s62"><Data ss:Type="Number">1</Data></Cell>
    <Cell ss:StyleID="s62"><Data ss:Type="Number">0</Data></Cell>
    <Cell ss:StyleID="s62"><Data ss:Type="String">2-460-02_S4_C1</Data></Cell>
    <Cell ss:StyleID="s62"><Data ss:Type="String">SAMN02689043</Data></Cell>
    <Cell><Data ss:Type="String">JONA01000001</Data></Cell>
    <Cell ss:StyleID="s62"><Data ss:Type="String">Tanzania</Data></Cell>
    <Cell ss:StyleID="s62"><Data ss:Type="String">Homo sapiens</Data></Cell>
    <Cell ss:StyleID="s62"><Data ss:Type="String">stool</Data></Cell>
    <Cell ss:StyleID="s62"><Data ss:Type="String">Silbergeld,E., Coles,C., Seidman,J.C., You,Y., George,J., Nadendla,S., Daugherty,S.C., Nagaraj,S., Ott,S., Klega,K. and Rasko,D. Silbergeld,E., Coles,C., Seidman,J.C., You,Y., George,J., Nadendla,S., Daugherty,S.C., Nagaraj,S., Ott,S., Klega,K. and Rasko,D.</Data></Cell>
    <Cell ss:StyleID="s62"><Data ss:Type="String">Genetic Variability of E. coli after antibiotic treatment Direct Submission</Data></Cell>
   </Row>
   <Row ss:AutoFitHeight="0">
    <Cell ss:StyleID="s62"><Data ss:Type="String">Escherichia coli 2-460-02_S4_C2</Data></Cell>
    <Cell ss:StyleID="s62"><Data ss:Type="Number">175</Data></Cell>
    <Cell ss:StyleID="s62"><Data ss:Type="Number">0</Data></Cell>
    <Cell ss:StyleID="s62"><Data ss:Type="Number">1</Data></Cell>
    <Cell ss:StyleID="s62"><Data ss:Type="Number">0</Data></Cell>
    <Cell ss:StyleID="s62"><Data ss:Type="String">2-460-02_S4_C2</Data></Cell>
    <Cell ss:StyleID="s62"><Data ss:Type="String">SAMN02687521</Data></Cell>
    <Cell><Data ss:Type="String">JNRE01000001</Data></Cell>
    <Cell ss:StyleID="s62"><Data ss:Type="String">Tanzania</Data></Cell>
    <Cell ss:StyleID="s62"><Data ss:Type="String">Homo sapiens</Data></Cell>
    <Cell ss:StyleID="s62"><Data ss:Type="String">stool</Data></Cell>
    <Cell ss:StyleID="s62"><Data ss:Type="String">Silbergeld,E., Coles,C., Seidman,J.C., You,Y., George,J., Nadendla,S., Daugherty,S.C., Nagaraj,S., Ott,S., Klega,K. and Rasko,D. Silbergeld,E., Coles,C., Seidman,J.C., You,Y., George,J., Nadendla,S., Daugherty,S.C., Nagaraj,S., Ott,S., Klega,K. and Rasko,D.</Data></Cell>
    <Cell ss:StyleID="s62"><Data ss:Type="String">Genetic Variability of E. coli after antibiotic treatment Direct Submission</Data></Cell>
   </Row>
   <Row ss:AutoFitHeight="0">
    <Cell ss:StyleID="s62"><Data ss:Type="String">Escherichia coli 2-460-02_S4_C3</Data></Cell>
    <Cell ss:StyleID="s62"><Data ss:Type="Number">172</Data></Cell>
    <Cell ss:StyleID="s62"><Data ss:Type="Number">0</Data></Cell>
    <Cell ss:StyleID="s62"><Data ss:Type="Number">1</Data></Cell>
    <Cell ss:StyleID="s62"><Data ss:Type="Number">0</Data></Cell>
    <Cell ss:StyleID="s62"><Data ss:Type="String">2-460-02_S4_C3</Data></Cell>
    <Cell ss:StyleID="s62"><Data ss:Type="String">SAMN02687536</Data></Cell>
    <Cell><Data ss:Type="String">JNRF01000001</Data></Cell>
    <Cell ss:StyleID="s62"><Data ss:Type="String">Tanzania</Data></Cell>
    <Cell ss:StyleID="s62"><Data ss:Type="String">Homo sapiens</Data></Cell>
    <Cell ss:StyleID="s62"><Data ss:Type="String">stool</Data></Cell>
    <Cell ss:StyleID="s62"><Data ss:Type="String">Silbergeld,E., Coles,C., Seidman,J.C., You,Y., George,J., Nadendla,S., Daugherty,S.C., Nagaraj,S., Ott,S., Klega,K. and Rasko,D. Silbergeld,E., Coles,C., Seidman,J.C., You,Y., George,J., Nadendla,S., Daugherty,S.C., Nagaraj,S., Ott,S., Klega,K. and Rasko,D.</Data></Cell>
    <Cell ss:StyleID="s62"><Data ss:Type="String">Genetic Variability of E. coli after antibiotic treatment Direct Submission</Data></Cell>
   </Row>
   <Row ss:AutoFitHeight="0">
    <Cell ss:StyleID="s62"><Data ss:Type="String">Escherichia coli 2-474-04_S1_C1</Data></Cell>
    <Cell ss:StyleID="s62"><Data ss:Type="Number">201</Data></Cell>
    <Cell ss:StyleID="s62"><Data ss:Type="Number">0</Data></Cell>
    <Cell ss:StyleID="s62"><Data ss:Type="Number">1</Data></Cell>
    <Cell ss:StyleID="s62"><Data ss:Type="Number">0</Data></Cell>
    <Cell ss:StyleID="s62"><Data ss:Type="String">2-474-04_S1_C1</Data></Cell>
    <Cell ss:StyleID="s62"><Data ss:Type="String">SAMN02680237</Data></Cell>
    <Cell><Data ss:Type="String">JNRG01000001</Data></Cell>
    <Cell ss:StyleID="s62"><Data ss:Type="String">Tanzania</Data></Cell>
    <Cell ss:StyleID="s62"><Data ss:Type="String">Homo sapiens</Data></Cell>
    <Cell ss:StyleID="s62"><Data ss:Type="String">stool</Data></Cell>
    <Cell ss:StyleID="s62"><Data ss:Type="String">Silbergeld,E., Coles,C., Seidman,J.C., You,Y., George,J., Nadendla,S., Daugherty,S.C., Nagaraj,S., Ott,S., Klega,K. and Rasko,D. Silbergeld,E., Coles,C., Seidman,J.C., You,Y., George,J., Nadendla,S., Daugherty,S.C., Nagaraj,S., Ott,S., Klega,K. and Rasko,D.</Data></Cell>
    <Cell ss:StyleID="s62"><Data ss:Type="String">Genetic Variability of E. coli after antibiotic treatment Direct Submission</Data></Cell>
   </Row>
   <Row ss:AutoFitHeight="0">
    <Cell ss:StyleID="s62"><Data ss:Type="String">Escherichia coli 2-474-04_S1_C2</Data></Cell>
    <Cell ss:StyleID="s62"><Data ss:Type="Number">143</Data></Cell>
    <Cell ss:StyleID="s62"><Data ss:Type="Number">0</Data></Cell>
    <Cell ss:StyleID="s62"><Data ss:Type="Number">1</Data></Cell>
    <Cell ss:StyleID="s62"><Data ss:Type="Number">0</Data></Cell>
    <Cell ss:StyleID="s62"><Data ss:Type="String">2-474-04_S1_C2</Data></Cell>
    <Cell ss:StyleID="s62"><Data ss:Type="String">SAMN02680174</Data></Cell>
    <Cell><Data ss:Type="String">JNRK01000001</Data></Cell>
    <Cell ss:StyleID="s62"><Data ss:Type="String">Tanzania</Data></Cell>
    <Cell ss:StyleID="s62"><Data ss:Type="String">Homo sapiens</Data></Cell>
    <Cell ss:StyleID="s62"><Data ss:Type="String">stool</Data></Cell>
    <Cell ss:StyleID="s62"><Data ss:Type="String">Silbergeld,E., Coles,C., Seidman,J.C., You,Y., George,J., Nadendla,S., Daugherty,S.C., Nagaraj,S., Ott,S., Klega,K. and Rasko,D. Silbergeld,E., Coles,C., Seidman,J.C., You,Y., George,J., Nadendla,S., Daugherty,S.C., Nagaraj,S., Ott,S., Klega,K. and Rasko,D.</Data></Cell>
    <Cell ss:StyleID="s62"><Data ss:Type="String">Genetic Variability of E. coli after antibiotic treatment Direct Submission</Data></Cell>
   </Row>
   <Row ss:AutoFitHeight="0">
    <Cell ss:StyleID="s62"><Data ss:Type="String">Escherichia coli 2-474-04_S3_C1</Data></Cell>
    <Cell ss:StyleID="s62"><Data ss:Type="Number">333</Data></Cell>
    <Cell ss:StyleID="s62"><Data ss:Type="Number">0</Data></Cell>
    <Cell ss:StyleID="s62"><Data ss:Type="Number">1</Data></Cell>
    <Cell ss:StyleID="s62"><Data ss:Type="Number">0</Data></Cell>
    <Cell ss:StyleID="s62"><Data ss:Type="String">2-474-04_S3_C1</Data></Cell>
    <Cell ss:StyleID="s62"><Data ss:Type="String">SAMN02680249</Data></Cell>
    <Cell><Data ss:Type="String">JNRH01000001</Data></Cell>
    <Cell ss:StyleID="s62"><Data ss:Type="String">Tanzania</Data></Cell>
    <Cell ss:StyleID="s62"><Data ss:Type="String">Homo sapiens</Data></Cell>
    <Cell ss:StyleID="s62"><Data ss:Type="String">stool</Data></Cell>
    <Cell ss:StyleID="s62"><Data ss:Type="String">Silbergeld,E., Coles,C., Seidman,J.C., You,Y., George,J., Nadendla,S., Daugherty,S.C., Nagaraj,S., Ott,S., Klega,K. and Rasko,D. Silbergeld,E., Coles,C., Seidman,J.C., You,Y., George,J., Nadendla,S., Daugherty,S.C., Nagaraj,S., Ott,S., Klega,K. and Rasko,D.</Data></Cell>
    <Cell ss:StyleID="s62"><Data ss:Type="String">Genetic Variability of E. coli after antibiotic treatment Direct Submission</Data></Cell>
   </Row>
   <Row ss:AutoFitHeight="0">
    <Cell ss:StyleID="s62"><Data ss:Type="String">Escherichia coli 2-474-04_S3_C2</Data></Cell>
    <Cell ss:StyleID="s62"><Data ss:Type="Number">248</Data></Cell>
    <Cell ss:StyleID="s62"><Data ss:Type="Number">0</Data></Cell>
    <Cell ss:StyleID="s62"><Data ss:Type="Number">1</Data></Cell>
    <Cell ss:StyleID="s62"><Data ss:Type="Number">0</Data></Cell>
    <Cell ss:StyleID="s62"><Data ss:Type="String">2-474-04_S3_C2</Data></Cell>
    <Cell ss:StyleID="s62"><Data ss:Type="String">SAMN02687508</Data></Cell>
    <Cell><Data ss:Type="String">JNRI01000001</Data></Cell>
    <Cell ss:StyleID="s62"><Data ss:Type="String">Tanzania</Data></Cell>
    <Cell ss:StyleID="s62"><Data ss:Type="String">Homo sapiens</Data></Cell>
    <Cell ss:StyleID="s62"><Data ss:Type="String">stool</Data></Cell>
    <Cell ss:StyleID="s62"><Data ss:Type="String">Silbergeld,E., Coles,C., Seidman,J.C., You,Y., George,J., Nadendla,S., Daugherty,S.C., Nagaraj,S., Ott,S., Klega,K. and Rasko,D. Silbergeld,E., Coles,C., Seidman,J.C., You,Y., George,J., Nadendla,S., Daugherty,S.C., Nagaraj,S., Ott,S., Klega,K. and Rasko,D.</Data></Cell>
    <Cell ss:StyleID="s62"><Data ss:Type="String">Genetic Variability of E. coli after antibiotic treatment Direct Submission</Data></Cell>
   </Row>
   <Row ss:AutoFitHeight="0">
    <Cell ss:StyleID="s62"><Data ss:Type="String">Escherichia coli 2-474-04_S3_C3</Data></Cell>
    <Cell ss:StyleID="s62"><Data ss:Type="Number">308</Data></Cell>
    <Cell ss:StyleID="s62"><Data ss:Type="Number">0</Data></Cell>
    <Cell ss:StyleID="s62"><Data ss:Type="Number">1</Data></Cell>
    <Cell ss:StyleID="s62"><Data ss:Type="Number">0</Data></Cell>
    <Cell ss:StyleID="s62"><Data ss:Type="String">2-474-04_S3_C3</Data></Cell>
    <Cell ss:StyleID="s62"><Data ss:Type="String">SAMN02687527</Data></Cell>
    <Cell><Data ss:Type="String">JNRL01000001</Data></Cell>
    <Cell ss:StyleID="s62"><Data ss:Type="String">Tanzania</Data></Cell>
    <Cell ss:StyleID="s62"><Data ss:Type="String">Homo sapiens</Data></Cell>
    <Cell ss:StyleID="s62"><Data ss:Type="String">stool</Data></Cell>
    <Cell ss:StyleID="s62"><Data ss:Type="String">Silbergeld,E., Coles,C., Seidman,J.C., You,Y., George,J., Nadendla,S., Daugherty,S.C., Nagaraj,S., Ott,S., Klega,K. and Rasko,D. Silbergeld,E., Coles,C., Seidman,J.C., You,Y., George,J., Nadendla,S., Daugherty,S.C., Nagaraj,S., Ott,S., Klega,K. and Rasko,D.</Data></Cell>
    <Cell ss:StyleID="s62"><Data ss:Type="String">Genetic Variability of E. coli after antibiotic treatment Direct Submission</Data></Cell>
   </Row>
   <Row ss:AutoFitHeight="0">
    <Cell ss:StyleID="s62"><Data ss:Type="String">Escherichia coli 2719100</Data></Cell>
    <Cell ss:StyleID="s62"><Data ss:Type="Number">36</Data></Cell>
    <Cell ss:StyleID="s62"><Data ss:Type="Number">0</Data></Cell>
    <Cell ss:StyleID="s62"><Data ss:Type="Number">1</Data></Cell>
    <Cell ss:StyleID="s62"><Data ss:Type="Number">0</Data></Cell>
    <Cell ss:StyleID="s62"><Data ss:Type="Number">2719100</Data></Cell>
    <Cell ss:StyleID="s62"><Data ss:Type="String">SAMN00829228</Data></Cell>
    <Cell><Data ss:Type="String">AQFG01000001</Data></Cell>
    <Cell ss:StyleID="s62"><Data ss:Type="String">Bangladesh</Data></Cell>
    <Cell ss:StyleID="s62"><Data ss:Type="String">Homo sapiens</Data></Cell>
    <Cell ss:StyleID="s62"><Data ss:Type="String">stool</Data></Cell>
    <Cell ss:StyleID="s62"><Data ss:Type="String">Fleckenstein,J.M., Qadri,F.Q., Hine,E.E., Redman,J.C., Sahl,J.W., Sheikh,A.S., Daugherty,S.C., Shefchek,K.A., Baby,N.I., Berum,Y.A., Ott,S., Sengamalay,N.A., Tallon,L.J., Sadzewicz,L.K. and Rasko,D.D.A.</Data></Cell>
    <Cell ss:StyleID="s62"><Data ss:Type="String">Direct Submission</Data></Cell>
   </Row>
   <Row ss:AutoFitHeight="0">
    <Cell ss:StyleID="s62"><Data ss:Type="String">Escherichia coli 2722950</Data></Cell>
    <Cell ss:StyleID="s62"><Data ss:Type="Number">157</Data></Cell>
    <Cell ss:StyleID="s62"><Data ss:Type="Number">0</Data></Cell>
    <Cell ss:StyleID="s62"><Data ss:Type="Number">1</Data></Cell>
    <Cell ss:StyleID="s62"><Data ss:Type="Number">0</Data></Cell>
    <Cell ss:StyleID="s62"><Data ss:Type="Number">2722950</Data></Cell>
    <Cell ss:StyleID="s62"><Data ss:Type="String">SAMN00829237</Data></Cell>
    <Cell><Data ss:Type="String">AQEE01000001</Data></Cell>
    <Cell ss:StyleID="s62"><Data ss:Type="String">Bangladesh</Data></Cell>
    <Cell ss:StyleID="s62"><Data ss:Type="String">Homo sapiens</Data></Cell>
    <Cell ss:StyleID="s62"><Data ss:Type="String">stool</Data></Cell>
    <Cell ss:StyleID="s62"><Data ss:Type="String">Fleckenstein,J.M., Qadri,F.Q., Hine,E.E., Redman,J.C., Sahl,J.W., Sheikh,A.S., Daugherty,S.C., Shefchek,K.A., Baby,N.I., Berum,Y.A., Ott,S., Sengamalay,N.A., Tallon,L.J., Sadzewicz,L.K. and Rasko,D.D.A.</Data></Cell>
    <Cell ss:StyleID="s62"><Data ss:Type="String">Direct Submission</Data></Cell>
   </Row>
   <Row ss:AutoFitHeight="0">
    <Cell ss:StyleID="s62"><Data ss:Type="String">Escherichia coli 2726950</Data></Cell>
    <Cell ss:StyleID="s62"><Data ss:Type="Number">186</Data></Cell>
    <Cell ss:StyleID="s62"><Data ss:Type="Number">0</Data></Cell>
    <Cell ss:StyleID="s62"><Data ss:Type="Number">1</Data></Cell>
    <Cell ss:StyleID="s62"><Data ss:Type="Number">0</Data></Cell>
    <Cell ss:StyleID="s62"><Data ss:Type="Number">2726950</Data></Cell>
    <Cell ss:StyleID="s62"><Data ss:Type="String">SAMN00829240</Data></Cell>
    <Cell><Data ss:Type="String">AQED01000001</Data></Cell>
    <Cell ss:StyleID="s62"><Data ss:Type="String">Bangladesh</Data></Cell>
    <Cell ss:StyleID="s62"><Data ss:Type="String">Homo sapiens</Data></Cell>
    <Cell ss:StyleID="s62"><Data ss:Type="String">stool</Data></Cell>
    <Cell ss:StyleID="s62"><Data ss:Type="String">Fleckenstein,J.M., Qadri,F.Q., Hine,E.E., Redman,J.C., Sahl,J.W., Sheikh,A.S., Daugherty,S.C., Shefchek,K.A., Baby,N.I., Berum,Y.A., Ott,S., Sengamalay,N.A., Tallon,L.J., Sadzewicz,L.K. and Rasko,D.D.A.</Data></Cell>
    <Cell ss:StyleID="s62"><Data ss:Type="String">Direct Submission</Data></Cell>
   </Row>
   <Row ss:AutoFitHeight="0">
    <Cell ss:StyleID="s62"><Data ss:Type="String">Escherichia coli 2730450</Data></Cell>
    <Cell ss:StyleID="s62"><Data ss:Type="Number">222</Data></Cell>
    <Cell ss:StyleID="s62"><Data ss:Type="Number">0</Data></Cell>
    <Cell ss:StyleID="s62"><Data ss:Type="Number">1</Data></Cell>
    <Cell ss:StyleID="s62"><Data ss:Type="Number">0</Data></Cell>
    <Cell ss:StyleID="s62"><Data ss:Type="Number">2730450</Data></Cell>
    <Cell ss:StyleID="s62"><Data ss:Type="String">SAMN00829260</Data></Cell>
    <Cell><Data ss:Type="String">APXE01000001</Data></Cell>
    <Cell ss:StyleID="s62"><Data ss:Type="String">Bangladesh</Data></Cell>
    <Cell ss:StyleID="s62"><Data ss:Type="String">Homo sapiens</Data></Cell>
    <Cell ss:StyleID="s62"><Data ss:Type="String">not_found</Data></Cell>
    <Cell ss:StyleID="s62"><Data ss:Type="String">Fleckenstein,J.M., Qadri,F.Q., Hine,E.E., Redman,J.C., Sahl,J.W., Sheikh,A.S., Daugherty,S.C., Shefchek,K.A., Baby,N.I., Berum,Y.A., Ott,S., Sengamalay,N.A., Tallon,L.J., Sadzewicz,L.K. and Rasko,D.D.A.</Data></Cell>
    <Cell ss:StyleID="s62"><Data ss:Type="String">Direct Submission</Data></Cell>
   </Row>
   <Row ss:AutoFitHeight="0">
    <Cell ss:StyleID="s62"><Data ss:Type="String">Escherichia coli 2731150</Data></Cell>
    <Cell ss:StyleID="s62"><Data ss:Type="Number">199</Data></Cell>
    <Cell ss:StyleID="s62"><Data ss:Type="Number">0</Data></Cell>
    <Cell ss:StyleID="s62"><Data ss:Type="Number">1</Data></Cell>
    <Cell ss:StyleID="s62"><Data ss:Type="Number">0</Data></Cell>
    <Cell ss:StyleID="s62"><Data ss:Type="Number">2731150</Data></Cell>
    <Cell ss:StyleID="s62"><Data ss:Type="String">SAMN00829263</Data></Cell>
    <Cell><Data ss:Type="String">AQEB01000001</Data></Cell>
    <Cell ss:StyleID="s62"><Data ss:Type="String">Bangladesh</Data></Cell>
    <Cell ss:StyleID="s62"><Data ss:Type="String">Homo sapiens</Data></Cell>
    <Cell ss:StyleID="s62"><Data ss:Type="String">stool</Data></Cell>
    <Cell ss:StyleID="s62"><Data ss:Type="String">Fleckenstein,J.M., Qadri,F.Q., Hine,E.E., Redman,J.C., Sahl,J.W., Sheikh,A.S., Daugherty,S.C., Shefchek,K.A., Baby,N.I., Berum,Y.A., Ott,S., Sengamalay,N.A., Tallon,L.J., Sadzewicz,L.K. and Rasko,D.D.A.</Data></Cell>
    <Cell ss:StyleID="s62"><Data ss:Type="String">Direct Submission</Data></Cell>
   </Row>
   <Row ss:AutoFitHeight="0">
    <Cell ss:StyleID="s62"><Data ss:Type="String">Escherichia coli 2733950</Data></Cell>
    <Cell ss:StyleID="s62"><Data ss:Type="Number">215</Data></Cell>
    <Cell ss:StyleID="s62"><Data ss:Type="Number">0</Data></Cell>
    <Cell ss:StyleID="s62"><Data ss:Type="Number">1</Data></Cell>
    <Cell ss:StyleID="s62"><Data ss:Type="Number">0</Data></Cell>
    <Cell ss:StyleID="s62"><Data ss:Type="Number">2733950</Data></Cell>
    <Cell ss:StyleID="s62"><Data ss:Type="String">SAMN00857937</Data></Cell>
    <Cell><Data ss:Type="String">APZK01000001</Data></Cell>
    <Cell ss:StyleID="s62"><Data ss:Type="String">Bangladesh</Data></Cell>
    <Cell ss:StyleID="s62"><Data ss:Type="String">Homo sapiens</Data></Cell>
    <Cell ss:StyleID="s62"><Data ss:Type="String">stool</Data></Cell>
    <Cell ss:StyleID="s62"><Data ss:Type="String">Fleckenstein,J.M., Qadri,F.Q., Hine,E.E., Redman,J.C., Sahl,J.W., Sheikh,A.S., Daugherty,S.C., Shefchek,K.A., Baby,N.I., Berum,Y.A., Ott,S., Sengamalay,N.A., Tallon,L.J., Sadzewicz,L.K. and Rasko,D.D.A.</Data></Cell>
    <Cell ss:StyleID="s62"><Data ss:Type="String">Direct Submission</Data></Cell>
   </Row>
   <Row ss:AutoFitHeight="0">
    <Cell ss:StyleID="s62"><Data ss:Type="String">Escherichia coli 2741950</Data></Cell>
    <Cell ss:StyleID="s62"><Data ss:Type="Number">209</Data></Cell>
    <Cell ss:StyleID="s62"><Data ss:Type="Number">0</Data></Cell>
    <Cell ss:StyleID="s62"><Data ss:Type="Number">1</Data></Cell>
    <Cell ss:StyleID="s62"><Data ss:Type="Number">0</Data></Cell>
    <Cell ss:StyleID="s62"><Data ss:Type="Number">2741950</Data></Cell>
    <Cell ss:StyleID="s62"><Data ss:Type="String">SAMN00829257</Data></Cell>
    <Cell><Data ss:Type="String">APXF01000001</Data></Cell>
    <Cell ss:StyleID="s62"><Data ss:Type="String">Bangladesh</Data></Cell>
    <Cell ss:StyleID="s62"><Data ss:Type="String">Homo sapiens</Data></Cell>
    <Cell ss:StyleID="s62"><Data ss:Type="String">not_found</Data></Cell>
    <Cell ss:StyleID="s62"><Data ss:Type="String">Fleckenstein,J.M., Qadri,F.Q., Hine,E.E., Redman,J.C., Sahl,J.W., Sheikh,A.S., Daugherty,S.C., Shefchek,K.A., Baby,N.I., Berum,Y.A., Ott,S., Sengamalay,N.A., Tallon,L.J., Sadzewicz,L.K. and Rasko,D.D.A.</Data></Cell>
    <Cell ss:StyleID="s62"><Data ss:Type="String">Direct Submission</Data></Cell>
   </Row>
   <Row ss:AutoFitHeight="0">
    <Cell ss:StyleID="s62"><Data ss:Type="String">Escherichia coli 2762100</Data></Cell>
    <Cell ss:StyleID="s62"><Data ss:Type="Number">198</Data></Cell>
    <Cell ss:StyleID="s62"><Data ss:Type="Number">0</Data></Cell>
    <Cell ss:StyleID="s62"><Data ss:Type="Number">1</Data></Cell>
    <Cell ss:StyleID="s62"><Data ss:Type="Number">0</Data></Cell>
    <Cell ss:StyleID="s62"><Data ss:Type="Number">2762100</Data></Cell>
    <Cell ss:StyleID="s62"><Data ss:Type="String">SAMN00829258</Data></Cell>
    <Cell><Data ss:Type="String">AQDX01000001</Data></Cell>
    <Cell ss:StyleID="s62"><Data ss:Type="String">Bangladesh</Data></Cell>
    <Cell ss:StyleID="s62"><Data ss:Type="String">Homo sapiens</Data></Cell>
    <Cell ss:StyleID="s62"><Data ss:Type="String">stool</Data></Cell>
    <Cell ss:StyleID="s62"><Data ss:Type="String">Fleckenstein,J.M., Qadri,F.Q., Hine,E.E., Redman,J.C., Sahl,J.W., Sheikh,A.S., Daugherty,S.C., Shefchek,K.A., Baby,N.I., Berum,Y.A., Ott,S., Sengamalay,N.A., Tallon,L.J., Sadzewicz,L.K. and Rasko,D.D.A.</Data></Cell>
    <Cell ss:StyleID="s62"><Data ss:Type="String">Direct Submission</Data></Cell>
   </Row>
   <Row ss:AutoFitHeight="0">
    <Cell ss:StyleID="s62"><Data ss:Type="String">Escherichia coli 2785200</Data></Cell>
    <Cell ss:StyleID="s62"><Data ss:Type="Number">149</Data></Cell>
    <Cell ss:StyleID="s62"><Data ss:Type="Number">0</Data></Cell>
    <Cell ss:StyleID="s62"><Data ss:Type="Number">1</Data></Cell>
    <Cell ss:StyleID="s62"><Data ss:Type="Number">0</Data></Cell>
    <Cell ss:StyleID="s62"><Data ss:Type="Number">2785200</Data></Cell>
    <Cell ss:StyleID="s62"><Data ss:Type="String">SAMN00829254</Data></Cell>
    <Cell><Data ss:Type="String">AQDU01000001</Data></Cell>
    <Cell ss:StyleID="s62"><Data ss:Type="String">Bangladesh</Data></Cell>
    <Cell ss:StyleID="s62"><Data ss:Type="String">Homo sapiens</Data></Cell>
    <Cell ss:StyleID="s62"><Data ss:Type="String">stool</Data></Cell>
    <Cell ss:StyleID="s62"><Data ss:Type="String">Fleckenstein,J.M., Qadri,F.Q., Hine,E.E., Redman,J.C., Sahl,J.W., Sheikh,A.S., Daugherty,S.C., Shefchek,K.A., Baby,N.I., Berum,Y.A., Ott,S., Sengamalay,N.A., Tallon,L.J., Sadzewicz,L.K. and Rasko,D.D.A.</Data></Cell>
    <Cell ss:StyleID="s62"><Data ss:Type="String">Direct Submission</Data></Cell>
   </Row>
   <Row ss:AutoFitHeight="0">
    <Cell ss:StyleID="s62"><Data ss:Type="String">Escherichia coli 2845350</Data></Cell>
    <Cell ss:StyleID="s62"><Data ss:Type="Number">172</Data></Cell>
    <Cell ss:StyleID="s62"><Data ss:Type="Number">0</Data></Cell>
    <Cell ss:StyleID="s62"><Data ss:Type="Number">1</Data></Cell>
    <Cell ss:StyleID="s62"><Data ss:Type="Number">0</Data></Cell>
    <Cell ss:StyleID="s62"><Data ss:Type="Number">2845350</Data></Cell>
    <Cell ss:StyleID="s62"><Data ss:Type="String">SAMN00829255</Data></Cell>
    <Cell><Data ss:Type="String">AQDS01000001</Data></Cell>
    <Cell ss:StyleID="s62"><Data ss:Type="String">Bangladesh</Data></Cell>
    <Cell ss:StyleID="s62"><Data ss:Type="String">Homo sapiens</Data></Cell>
    <Cell ss:StyleID="s62"><Data ss:Type="String">stool</Data></Cell>
    <Cell ss:StyleID="s62"><Data ss:Type="String">Fleckenstein,J.M., Qadri,F.Q., Hine,E.E., Redman,J.C., Sahl,J.W., Sheikh,A.S., Daugherty,S.C., Shefchek,K.A., Baby,N.I., Berum,Y.A., Ott,S., Sengamalay,N.A., Tallon,L.J., Sadzewicz,L.K. and Rasko,D.D.A.</Data></Cell>
    <Cell ss:StyleID="s62"><Data ss:Type="String">Direct Submission</Data></Cell>
   </Row>
   <Row ss:AutoFitHeight="0">
    <Cell ss:StyleID="s62"><Data ss:Type="String">Escherichia coli 2846750</Data></Cell>
    <Cell ss:StyleID="s62"><Data ss:Type="Number">194</Data></Cell>
    <Cell ss:StyleID="s62"><Data ss:Type="Number">0</Data></Cell>
    <Cell ss:StyleID="s62"><Data ss:Type="Number">1</Data></Cell>
    <Cell ss:StyleID="s62"><Data ss:Type="Number">0</Data></Cell>
    <Cell ss:StyleID="s62"><Data ss:Type="Number">2846750</Data></Cell>
    <Cell ss:StyleID="s62"><Data ss:Type="String">SAMN00829265</Data></Cell>
    <Cell><Data ss:Type="String">AQGG01000001</Data></Cell>
    <Cell ss:StyleID="s62"><Data ss:Type="String">Bangladesh</Data></Cell>
    <Cell ss:StyleID="s62"><Data ss:Type="String">Homo sapiens</Data></Cell>
    <Cell ss:StyleID="s62"><Data ss:Type="String">stool</Data></Cell>
    <Cell ss:StyleID="s62"><Data ss:Type="String">Fleckenstein,J.M., Qadri,F.Q., Hine,E.E., Redman,J.C., Sahl,J.W., Sheikh,A.S., Daugherty,S.C., Shefchek,K.A., Baby,N.I., Berum,Y.A., Ott,S., Sengamalay,N.A., Tallon,L.J., Sadzewicz,L.K. and Rasko,D.D.A.</Data></Cell>
    <Cell ss:StyleID="s62"><Data ss:Type="String">Direct Submission</Data></Cell>
   </Row>
   <Row ss:AutoFitHeight="0">
    <Cell ss:StyleID="s62"><Data ss:Type="String">Escherichia coli 2861200</Data></Cell>
    <Cell ss:StyleID="s62"><Data ss:Type="Number">161</Data></Cell>
    <Cell ss:StyleID="s62"><Data ss:Type="Number">0</Data></Cell>
    <Cell ss:StyleID="s62"><Data ss:Type="Number">1</Data></Cell>
    <Cell ss:StyleID="s62"><Data ss:Type="Number">0</Data></Cell>
    <Cell ss:StyleID="s62"><Data ss:Type="Number">2861200</Data></Cell>
    <Cell ss:StyleID="s62"><Data ss:Type="String">SAMN00829274</Data></Cell>
    <Cell><Data ss:Type="String">AQDK01000001</Data></Cell>
    <Cell ss:StyleID="s62"><Data ss:Type="String">Bangladesh</Data></Cell>
    <Cell ss:StyleID="s62"><Data ss:Type="String">Homo sapiens</Data></Cell>
    <Cell ss:StyleID="s62"><Data ss:Type="String">stool</Data></Cell>
    <Cell ss:StyleID="s62"><Data ss:Type="String">Fleckenstein,J.M., Qadri,F.Q., Hine,E.E., Redman,J.C., Sahl,J.W., Sheikh,A.S., Daugherty,S.C., Shefchek,K.A., Baby,N.I., Berum,Y.A., Ott,S., Sengamalay,N.A., Tallon,L.J., Sadzewicz,L.K. and Rasko,D.D.A.</Data></Cell>
    <Cell ss:StyleID="s62"><Data ss:Type="String">Direct Submission</Data></Cell>
   </Row>
   <Row ss:AutoFitHeight="0">
    <Cell ss:StyleID="s62"><Data ss:Type="String">Escherichia coli 2862600</Data></Cell>
    <Cell ss:StyleID="s62"><Data ss:Type="Number">159</Data></Cell>
    <Cell ss:StyleID="s62"><Data ss:Type="Number">0</Data></Cell>
    <Cell ss:StyleID="s62"><Data ss:Type="Number">1</Data></Cell>
    <Cell ss:StyleID="s62"><Data ss:Type="Number">0</Data></Cell>
    <Cell ss:StyleID="s62"><Data ss:Type="Number">2862600</Data></Cell>
    <Cell ss:StyleID="s62"><Data ss:Type="String">SAMN00829272</Data></Cell>
    <Cell><Data ss:Type="String">APXH01000001</Data></Cell>
    <Cell ss:StyleID="s62"><Data ss:Type="String">Bangladesh</Data></Cell>
    <Cell ss:StyleID="s62"><Data ss:Type="String">Homo sapiens</Data></Cell>
    <Cell ss:StyleID="s62"><Data ss:Type="String">stool</Data></Cell>
    <Cell ss:StyleID="s62"><Data ss:Type="String">Fleckenstein,J.M., Qadri,F.Q., Hine,E.E., Redman,J.C., Sahl,J.W., Sheikh,A.S., Daugherty,S.C., Shefchek,K.A., Baby,N.I., Berum,Y.A., Ott,S., Sengamalay,N.A., Tallon,L.J., Sadzewicz,L.K. and Rasko,D.D.A.</Data></Cell>
    <Cell ss:StyleID="s62"><Data ss:Type="String">Direct Submission</Data></Cell>
   </Row>
   <Row ss:AutoFitHeight="0">
    <Cell ss:StyleID="s62"><Data ss:Type="String">Escherichia coli 2871950</Data></Cell>
    <Cell ss:StyleID="s62"><Data ss:Type="Number">196</Data></Cell>
    <Cell ss:StyleID="s62"><Data ss:Type="Number">0</Data></Cell>
    <Cell ss:StyleID="s62"><Data ss:Type="Number">1</Data></Cell>
    <Cell ss:StyleID="s62"><Data ss:Type="Number">0</Data></Cell>
    <Cell ss:StyleID="s62"><Data ss:Type="Number">2871950</Data></Cell>
    <Cell ss:StyleID="s62"><Data ss:Type="String">SAMN00829282</Data></Cell>
    <Cell><Data ss:Type="String">AQDE01000001</Data></Cell>
    <Cell ss:StyleID="s62"><Data ss:Type="String">Bangladesh</Data></Cell>
    <Cell ss:StyleID="s62"><Data ss:Type="String">Homo sapiens</Data></Cell>
    <Cell ss:StyleID="s62"><Data ss:Type="String">stool</Data></Cell>
    <Cell ss:StyleID="s62"><Data ss:Type="String">Fleckenstein,J.M., Qadri,F.Q., Hine,E.E., Redman,J.C., Sahl,J.W., Sheikh,A.S., Daugherty,S.C., Shefchek,K.A., Baby,N.I., Berum,Y.A., Ott,S., Sengamalay,N.A., Tallon,L.J., Sadzewicz,L.K. and Rasko,D.D.A.</Data></Cell>
    <Cell ss:StyleID="s62"><Data ss:Type="String">Direct Submission</Data></Cell>
   </Row>
   <Row ss:AutoFitHeight="0">
    <Cell ss:StyleID="s62"><Data ss:Type="String">Escherichia coli 2872000</Data></Cell>
    <Cell ss:StyleID="s62"><Data ss:Type="Number">202</Data></Cell>
    <Cell ss:StyleID="s62"><Data ss:Type="Number">0</Data></Cell>
    <Cell ss:StyleID="s62"><Data ss:Type="Number">1</Data></Cell>
    <Cell ss:StyleID="s62"><Data ss:Type="Number">0</Data></Cell>
    <Cell ss:StyleID="s62"><Data ss:Type="Number">2872000</Data></Cell>
    <Cell ss:StyleID="s62"><Data ss:Type="String">SAMN00829284</Data></Cell>
    <Cell><Data ss:Type="String">AQDD01000001</Data></Cell>
    <Cell ss:StyleID="s62"><Data ss:Type="String">Bangladesh</Data></Cell>
    <Cell ss:StyleID="s62"><Data ss:Type="String">Homo sapiens</Data></Cell>
    <Cell ss:StyleID="s62"><Data ss:Type="String">stool</Data></Cell>
    <Cell ss:StyleID="s62"><Data ss:Type="String">Fleckenstein,J.M., Qadri,F.Q., Hine,E.E., Redman,J.C., Sahl,J.W., Sheikh,A.S., Daugherty,S.C., Shefchek,K.A., Baby,N.I., Berum,Y.A., Ott,S., Sengamalay,N.A., Tallon,L.J., Sadzewicz,L.K. and Rasko,D.D.A.</Data></Cell>
    <Cell ss:StyleID="s62"><Data ss:Type="String">Direct Submission</Data></Cell>
   </Row>
   <Row ss:AutoFitHeight="0">
    <Cell ss:StyleID="s62"><Data ss:Type="String">Escherichia coli 2875150</Data></Cell>
    <Cell ss:StyleID="s62"><Data ss:Type="Number">276</Data></Cell>
    <Cell ss:StyleID="s62"><Data ss:Type="Number">0</Data></Cell>
    <Cell ss:StyleID="s62"><Data ss:Type="Number">1</Data></Cell>
    <Cell ss:StyleID="s62"><Data ss:Type="Number">0</Data></Cell>
    <Cell ss:StyleID="s62"><Data ss:Type="Number">2875150</Data></Cell>
    <Cell ss:StyleID="s62"><Data ss:Type="String">SAMN00829286</Data></Cell>
    <Cell><Data ss:Type="String">APXK01000001</Data></Cell>
    <Cell ss:StyleID="s62"><Data ss:Type="String">Bangladesh</Data></Cell>
    <Cell ss:StyleID="s62"><Data ss:Type="String">Homo sapiens</Data></Cell>
    <Cell ss:StyleID="s62"><Data ss:Type="String">stool</Data></Cell>
    <Cell ss:StyleID="s62"><Data ss:Type="String">Fleckenstein,J.M., Qadri,F.Q., Hine,E.E., Redman,J.C., Sahl,J.W., Sheikh,A.S., Daugherty,S.C., Shefchek,K.A., Baby,N.I., Berum,Y.A., Ott,S., Sengamalay,N.A., Tallon,L.J., Sadzewicz,L.K. and Rasko,D.D.A.</Data></Cell>
    <Cell ss:StyleID="s62"><Data ss:Type="String">Direct Submission</Data></Cell>
   </Row>
   <Row ss:AutoFitHeight="0">
    <Cell ss:StyleID="s62"><Data ss:Type="String">Escherichia coli 3.2303</Data></Cell>
    <Cell ss:StyleID="s62"><Data ss:Type="Number">35</Data></Cell>
    <Cell ss:StyleID="s62"><Data ss:Type="Number">0</Data></Cell>
    <Cell ss:StyleID="s62"><Data ss:Type="Number">1</Data></Cell>
    <Cell ss:StyleID="s62"><Data ss:Type="Number">0</Data></Cell>
    <Cell ss:StyleID="s62"><Data ss:Type="Number">3.2303000000000002</Data></Cell>
    <Cell ss:StyleID="s62"><Data ss:Type="String">SAMN00031773</Data></Cell>
    <Cell><Data ss:Type="String">AFAE02000035</Data></Cell>
    <Cell ss:StyleID="s62"><Data ss:Type="String">not_found</Data></Cell>
    <Cell ss:StyleID="s62"><Data ss:Type="String">not_found</Data></Cell>
    <Cell ss:StyleID="s62"><Data ss:Type="String">water</Data></Cell>
    <Cell ss:StyleID="s62"><Data ss:Type="String">Sanka,R., Radune,D., Brinkac,L., Hostetler,J., Singh,I., Kapur,V., Losada,L., Nierman,W.C. and Nelson,K. Brinkac,L., Radune,D., Sanka,R., Selengut,J., DebRoy,C., Feng,P., Fratamico,P.M., Kapur,V., Kariyawasam,S., Losada,L., Nierman,W.C. and Nelson,K.</Data></Cell>
    <Cell ss:StyleID="s62"><Data ss:Type="String">Direct Submission Direct Submission</Data></Cell>
   </Row>
   <Row ss:AutoFitHeight="0">
    <Cell ss:StyleID="s62"><Data ss:Type="String">Escherichia coli 3006</Data></Cell>
    <Cell ss:StyleID="s62"><Data ss:Type="Number">295</Data></Cell>
    <Cell ss:StyleID="s62"><Data ss:Type="Number">0</Data></Cell>
    <Cell ss:StyleID="s62"><Data ss:Type="Number">1</Data></Cell>
    <Cell ss:StyleID="s62"><Data ss:Type="Number">0</Data></Cell>
    <Cell ss:StyleID="s62"><Data ss:Type="Number">3006</Data></Cell>
    <Cell ss:StyleID="s62"><Data ss:Type="String">SAMN00794590</Data></Cell>
    <Cell><Data ss:Type="String">JH953706</Data></Cell>
    <Cell ss:StyleID="s62"><Data ss:Type="String">not_found</Data></Cell>
    <Cell ss:StyleID="s62"><Data ss:Type="String">not_found</Data></Cell>
    <Cell ss:StyleID="s62"><Data ss:Type="String">CDC</Data></Cell>
    <Cell ss:StyleID="s62"><Data ss:Type="String">Eppinger,M., Daugherty,S., Agrawal,S., Galens,K., Tallon,L., Shefchek,K., Parankush,S., Cebula,T.A., Feng,P., Soderlund,R., Mammel,M.K., DebRoy,C., Dudley,E.G., Tarr,P.I., Fraser-Liggett,C. and Ravel,J. Eppinger,M., Daugherty,S., Agrawal,S., Galens,K., Tallon,L., Shefchek,K., Parankush,S., Cebula,T.A., Feng,P., Soderlund,R., Mammel,M.K., DebRoy,C., Dudley,E.G., Tarr,P.I., Fraser-Liggett,C. and Ravel,J.</Data></Cell>
    <Cell ss:StyleID="s62"><Data ss:Type="String">Genomic anatomy of Escherichia coli O157:H7 outbreaks Direct Submission</Data></Cell>
   </Row>
   <Row ss:AutoFitHeight="0">
    <Cell ss:StyleID="s62"><Data ss:Type="String">Escherichia coli 3-020-07_S1_C1</Data></Cell>
    <Cell ss:StyleID="s62"><Data ss:Type="Number">177</Data></Cell>
    <Cell ss:StyleID="s62"><Data ss:Type="Number">0</Data></Cell>
    <Cell ss:StyleID="s62"><Data ss:Type="Number">1</Data></Cell>
    <Cell ss:StyleID="s62"><Data ss:Type="Number">0</Data></Cell>
    <Cell ss:StyleID="s62"><Data ss:Type="String">3-020-07_S1_C1</Data></Cell>
    <Cell ss:StyleID="s62"><Data ss:Type="String">SAMN02680139</Data></Cell>
    <Cell><Data ss:Type="String">JNRO01000001</Data></Cell>
    <Cell ss:StyleID="s62"><Data ss:Type="String">Tanzania</Data></Cell>
    <Cell ss:StyleID="s62"><Data ss:Type="String">Homo sapiens</Data></Cell>
    <Cell ss:StyleID="s62"><Data ss:Type="String">stool</Data></Cell>
    <Cell ss:StyleID="s62"><Data ss:Type="String">Silbergeld,E., Coles,C., Seidman,J.C., You,Y., George,J., Nadendla,S., Daugherty,S.C., Nagaraj,S., Ott,S., Klega,K. and Rasko,D. Silbergeld,E., Coles,C., Seidman,J.C., You,Y., George,J., Nadendla,S., Daugherty,S.C., Nagaraj,S., Ott,S., Klega,K. and Rasko,D.</Data></Cell>
    <Cell ss:StyleID="s62"><Data ss:Type="String">Genetic Variability of E. coli after antibiotic treatment Direct Submission</Data></Cell>
   </Row>
   <Row ss:AutoFitHeight="0">
    <Cell ss:StyleID="s62"><Data ss:Type="String">Escherichia coli 3-020-07_S1_C2</Data></Cell>
    <Cell ss:StyleID="s62"><Data ss:Type="Number">121</Data></Cell>
    <Cell ss:StyleID="s62"><Data ss:Type="Number">0</Data></Cell>
    <Cell ss:StyleID="s62"><Data ss:Type="Number">1</Data></Cell>
    <Cell ss:StyleID="s62"><Data ss:Type="Number">0</Data></Cell>
    <Cell ss:StyleID="s62"><Data ss:Type="String">3-020-07_S1_C2</Data></Cell>
    <Cell ss:StyleID="s62"><Data ss:Type="String">SAMN02680185</Data></Cell>
    <Cell><Data ss:Type="String">JNRP01000001</Data></Cell>
    <Cell ss:StyleID="s62"><Data ss:Type="String">Tanzania</Data></Cell>
    <Cell ss:StyleID="s62"><Data ss:Type="String">Homo sapiens</Data></Cell>
    <Cell ss:StyleID="s62"><Data ss:Type="String">stool</Data></Cell>
    <Cell ss:StyleID="s62"><Data ss:Type="String">Silbergeld,E., Coles,C., Seidman,J.C., You,Y., George,J., Nadendla,S., Daugherty,S.C., Nagaraj,S., Ott,S., Klega,K. and Rasko,D. Silbergeld,E., Coles,C., Seidman,J.C., You,Y., George,J., Nadendla,S., Daugherty,S.C., Nagaraj,S., Ott,S., Klega,K. and Rasko,D.</Data></Cell>
    <Cell ss:StyleID="s62"><Data ss:Type="String">Genetic Variability of E. coli after antibiotic treatment Direct Submission</Data></Cell>
   </Row>
   <Row ss:AutoFitHeight="0">
    <Cell ss:StyleID="s62"><Data ss:Type="String">Escherichia coli 3-020-07_S1_C3</Data></Cell>
    <Cell ss:StyleID="s62"><Data ss:Type="Number">155</Data></Cell>
    <Cell ss:StyleID="s62"><Data ss:Type="Number">0</Data></Cell>
    <Cell ss:StyleID="s62"><Data ss:Type="Number">1</Data></Cell>
    <Cell ss:StyleID="s62"><Data ss:Type="Number">0</Data></Cell>
    <Cell ss:StyleID="s62"><Data ss:Type="String">3-020-07_S1_C3</Data></Cell>
    <Cell ss:StyleID="s62"><Data ss:Type="String">SAMN02687535</Data></Cell>
    <Cell><Data ss:Type="String">JNRQ01000001</Data></Cell>
    <Cell ss:StyleID="s62"><Data ss:Type="String">Tanzania</Data></Cell>
    <Cell ss:StyleID="s62"><Data ss:Type="String">Homo sapiens</Data></Cell>
    <Cell ss:StyleID="s62"><Data ss:Type="String">stool</Data></Cell>
    <Cell ss:StyleID="s62"><Data ss:Type="String">Silbergeld,E., Coles,C., Seidman,J.C., You,Y., George,J., Nadendla,S., Daugherty,S.C., Nagaraj,S., Ott,S., Klega,K. and Rasko,D. Silbergeld,E., Coles,C., Seidman,J.C., You,Y., George,J., Nadendla,S., Daugherty,S.C., Nagaraj,S., Ott,S., Klega,K. and Rasko,D.</Data></Cell>
    <Cell ss:StyleID="s62"><Data ss:Type="String">Genetic Variability of E. coli after antibiotic treatment Direct Submission</Data></Cell>
   </Row>
   <Row ss:AutoFitHeight="0">
    <Cell ss:StyleID="s62"><Data ss:Type="String">Escherichia coli 3-020-07_S3_C1</Data></Cell>
    <Cell ss:StyleID="s62"><Data ss:Type="Number">192</Data></Cell>
    <Cell ss:StyleID="s62"><Data ss:Type="Number">0</Data></Cell>
    <Cell ss:StyleID="s62"><Data ss:Type="Number">1</Data></Cell>
    <Cell ss:StyleID="s62"><Data ss:Type="Number">0</Data></Cell>
    <Cell ss:StyleID="s62"><Data ss:Type="String">3-020-07_S3_C1</Data></Cell>
    <Cell ss:StyleID="s62"><Data ss:Type="String">SAMN02680107</Data></Cell>
    <Cell><Data ss:Type="String">JNRR01000001</Data></Cell>
    <Cell ss:StyleID="s62"><Data ss:Type="String">Tanzania</Data></Cell>
    <Cell ss:StyleID="s62"><Data ss:Type="String">Homo sapiens</Data></Cell>
    <Cell ss:StyleID="s62"><Data ss:Type="String">stool</Data></Cell>
    <Cell ss:StyleID="s62"><Data ss:Type="String">Silbergeld,E., Coles,C., Seidman,J.C., You,Y., George,J., Nadendla,S., Daugherty,S.C., Nagaraj,S., Ott,S., Klega,K. and Rasko,D. Silbergeld,E., Coles,C., Seidman,J.C., You,Y., George,J., Nadendla,S., Daugherty,S.C., Nagaraj,S., Ott,S., Klega,K. and Rasko,D.</Data></Cell>
    <Cell ss:StyleID="s62"><Data ss:Type="String">Genetic Variability of E. coli after antibiotic treatment Direct Submission</Data></Cell>
   </Row>
   <Row ss:AutoFitHeight="0">
    <Cell ss:StyleID="s62"><Data ss:Type="String">Escherichia coli 3-020-07_S3_C2</Data></Cell>
    <Cell ss:StyleID="s62"><Data ss:Type="Number">249</Data></Cell>
    <Cell ss:StyleID="s62"><Data ss:Type="Number">0</Data></Cell>
    <Cell ss:StyleID="s62"><Data ss:Type="Number">1</Data></Cell>
    <Cell ss:StyleID="s62"><Data ss:Type="Number">0</Data></Cell>
    <Cell ss:StyleID="s62"><Data ss:Type="String">3-020-07_S3_C2</Data></Cell>
    <Cell ss:StyleID="s62"><Data ss:Type="String">SAMN02689044</Data></Cell>
    <Cell><Data ss:Type="String">JONB01000001</Data></Cell>
    <Cell ss:StyleID="s62"><Data ss:Type="String">Tanzania</Data></Cell>
    <Cell ss:StyleID="s62"><Data ss:Type="String">Homo sapiens</Data></Cell>
    <Cell ss:StyleID="s62"><Data ss:Type="String">stool</Data></Cell>
    <Cell ss:StyleID="s62"><Data ss:Type="String">Silbergeld,E., Coles,C., Seidman,J.C., You,Y., George,J., Nadendla,S., Daugherty,S.C., Nagaraj,S., Ott,S., Klega,K. and Rasko,D. Silbergeld,E., Coles,C., Seidman,J.C., You,Y., George,J., Nadendla,S., Daugherty,S.C., Nagaraj,S., Ott,S., Klega,K. and Rasko,D.</Data></Cell>
    <Cell ss:StyleID="s62"><Data ss:Type="String">Genetic Variability of E. coli after antibiotic treatment Direct Submission</Data></Cell>
   </Row>
   <Row ss:AutoFitHeight="0">
    <Cell ss:StyleID="s62"><Data ss:Type="String">Escherichia coli 3-073-06_S1_C2</Data></Cell>
    <Cell ss:StyleID="s62"><Data ss:Type="Number">274</Data></Cell>
    <Cell ss:StyleID="s62"><Data ss:Type="Number">0</Data></Cell>
    <Cell ss:StyleID="s62"><Data ss:Type="Number">1</Data></Cell>
    <Cell ss:StyleID="s62"><Data ss:Type="Number">0</Data></Cell>
    <Cell ss:StyleID="s62"><Data ss:Type="String">3-073-06_S1_C2</Data></Cell>
    <Cell ss:StyleID="s62"><Data ss:Type="String">SAMN02680241</Data></Cell>
    <Cell><Data ss:Type="String">JNRV01000001</Data></Cell>
    <Cell ss:StyleID="s62"><Data ss:Type="String">Tanzania</Data></Cell>
    <Cell ss:StyleID="s62"><Data ss:Type="String">Homo sapiens</Data></Cell>
    <Cell ss:StyleID="s62"><Data ss:Type="String">stool</Data></Cell>
    <Cell ss:StyleID="s62"><Data ss:Type="String">Silbergeld,E., Coles,C., Seidman,J.C., You,Y., George,J., Nadendla,S., Daugherty,S.C., Nagaraj,S., Ott,S., Klega,K. and Rasko,D. Silbergeld,E., Coles,C., Seidman,J.C., You,Y., George,J., Nadendla,S., Daugherty,S.C., Nagaraj,S., Ott,S., Klega,K. and Rasko,D.</Data></Cell>
    <Cell ss:StyleID="s62"><Data ss:Type="String">Genetic Variability of E. coli after antibiotic treatment Direct Submission</Data></Cell>
   </Row>
   <Row ss:AutoFitHeight="0">
    <Cell ss:StyleID="s62"><Data ss:Type="String">Escherichia coli 3-073-06_S3_C1</Data></Cell>
    <Cell ss:StyleID="s62"><Data ss:Type="Number">223</Data></Cell>
    <Cell ss:StyleID="s62"><Data ss:Type="Number">0</Data></Cell>
    <Cell ss:StyleID="s62"><Data ss:Type="Number">1</Data></Cell>
    <Cell ss:StyleID="s62"><Data ss:Type="Number">0</Data></Cell>
    <Cell ss:StyleID="s62"><Data ss:Type="String">3-073-06_S3_C1</Data></Cell>
    <Cell ss:StyleID="s62"><Data ss:Type="String">SAMN02680167</Data></Cell>
    <Cell><Data ss:Type="String">JNRW01000001</Data></Cell>
    <Cell ss:StyleID="s62"><Data ss:Type="String">Tanzania</Data></Cell>
    <Cell ss:StyleID="s62"><Data ss:Type="String">Homo sapiens</Data></Cell>
    <Cell ss:StyleID="s62"><Data ss:Type="String">stool</Data></Cell>
    <Cell ss:StyleID="s62"><Data ss:Type="String">Silbergeld,E., Coles,C., Seidman,J.C., You,Y., George,J., Nadendla,S., Daugherty,S.C., Nagaraj,S., Ott,S., Klega,K. and Rasko,D. Silbergeld,E., Coles,C., Seidman,J.C., You,Y., George,J., Nadendla,S., Daugherty,S.C., Nagaraj,S., Ott,S., Klega,K. and Rasko,D.</Data></Cell>
    <Cell ss:StyleID="s62"><Data ss:Type="String">Genetic Variability of E. coli after antibiotic treatment Direct Submission</Data></Cell>
   </Row>
   <Row ss:AutoFitHeight="0">
    <Cell ss:StyleID="s62"><Data ss:Type="String">Escherichia coli 3-073-06_S3_C2</Data></Cell>
    <Cell ss:StyleID="s62"><Data ss:Type="Number">226</Data></Cell>
    <Cell ss:StyleID="s62"><Data ss:Type="Number">0</Data></Cell>
    <Cell ss:StyleID="s62"><Data ss:Type="Number">1</Data></Cell>
    <Cell ss:StyleID="s62"><Data ss:Type="Number">0</Data></Cell>
    <Cell ss:StyleID="s62"><Data ss:Type="String">3-073-06_S3_C2</Data></Cell>
    <Cell ss:StyleID="s62"><Data ss:Type="String">SAMN02687522</Data></Cell>
    <Cell><Data ss:Type="String">JNRX01000001</Data></Cell>
    <Cell ss:StyleID="s62"><Data ss:Type="String">Tanzania</Data></Cell>
    <Cell ss:StyleID="s62"><Data ss:Type="String">Homo sapiens</Data></Cell>
    <Cell ss:StyleID="s62"><Data ss:Type="String">stool</Data></Cell>
    <Cell ss:StyleID="s62"><Data ss:Type="String">Silbergeld,E., Coles,C., Seidman,J.C., You,Y., George,J., Nadendla,S., Daugherty,S.C., Nagaraj,S., Ott,S., Klega,K. and Rasko,D. Silbergeld,E., Coles,C., Seidman,J.C., You,Y., George,J., Nadendla,S., Daugherty,S.C., Nagaraj,S., Ott,S., Klega,K. and Rasko,D.</Data></Cell>
    <Cell ss:StyleID="s62"><Data ss:Type="String">Genetic Variability of E. coli after antibiotic treatment Direct Submission</Data></Cell>
   </Row>
   <Row ss:AutoFitHeight="0">
    <Cell ss:StyleID="s62"><Data ss:Type="String">Escherichia coli 3-073-06_S4_C1</Data></Cell>
    <Cell ss:StyleID="s62"><Data ss:Type="Number">252</Data></Cell>
    <Cell ss:StyleID="s62"><Data ss:Type="Number">0</Data></Cell>
    <Cell ss:StyleID="s62"><Data ss:Type="Number">1</Data></Cell>
    <Cell ss:StyleID="s62"><Data ss:Type="Number">0</Data></Cell>
    <Cell ss:StyleID="s62"><Data ss:Type="String">3-073-06_S4_C1</Data></Cell>
    <Cell ss:StyleID="s62"><Data ss:Type="String">SAMN02680187</Data></Cell>
    <Cell><Data ss:Type="String">JNMT01000001</Data></Cell>
    <Cell ss:StyleID="s62"><Data ss:Type="String">Tanzania</Data></Cell>
    <Cell ss:StyleID="s62"><Data ss:Type="String">Homo sapiens</Data></Cell>
    <Cell ss:StyleID="s62"><Data ss:Type="String">stool</Data></Cell>
    <Cell ss:StyleID="s62"><Data ss:Type="String">Silbergeld,E., Coles,C., Seidman,J.C., You,Y., George,J., Nadendla,S., Daugherty,S.C., Nagaraj,S., Ott,S., Klega,K. and Rasko,D. Silbergeld,E., Coles,C., Seidman,J.C., You,Y., George,J., Nadendla,S., Daugherty,S.C., Nagaraj,S., Ott,S., Klega,K. and Rasko,D.</Data></Cell>
    <Cell ss:StyleID="s62"><Data ss:Type="String">Genetic Variability of E. coli after antibiotic treatment Direct Submission</Data></Cell>
   </Row>
   <Row ss:AutoFitHeight="0">
    <Cell ss:StyleID="s62"><Data ss:Type="String">Escherichia coli 3-073-06_S4_C3</Data></Cell>
    <Cell ss:StyleID="s62"><Data ss:Type="Number">225</Data></Cell>
    <Cell ss:StyleID="s62"><Data ss:Type="Number">0</Data></Cell>
    <Cell ss:StyleID="s62"><Data ss:Type="Number">1</Data></Cell>
    <Cell ss:StyleID="s62"><Data ss:Type="Number">0</Data></Cell>
    <Cell ss:StyleID="s62"><Data ss:Type="String">3-073-06_S4_C3</Data></Cell>
    <Cell ss:StyleID="s62"><Data ss:Type="String">SAMN02680092</Data></Cell>
    <Cell><Data ss:Type="String">JNRZ01000001</Data></Cell>
    <Cell ss:StyleID="s62"><Data ss:Type="String">Tanzania</Data></Cell>
    <Cell ss:StyleID="s62"><Data ss:Type="String">Homo sapiens</Data></Cell>
    <Cell ss:StyleID="s62"><Data ss:Type="String">stool</Data></Cell>
    <Cell ss:StyleID="s62"><Data ss:Type="String">Silbergeld,E., Coles,C., Seidman,J.C., You,Y., George,J., Nadendla,S., Daugherty,S.C., Nagaraj,S., Ott,S., Klega,K. and Rasko,D. Silbergeld,E., Coles,C., Seidman,J.C., You,Y., George,J., Nadendla,S., Daugherty,S.C., Nagaraj,S., Ott,S., Klega,K. and Rasko,D.</Data></Cell>
    <Cell ss:StyleID="s62"><Data ss:Type="String">Genetic Variability of E. coli after antibiotic treatment Direct Submission</Data></Cell>
   </Row>
   <Row ss:AutoFitHeight="0">
    <Cell ss:StyleID="s62"><Data ss:Type="String">Escherichia coli 3-105-05_S1_C1</Data></Cell>
    <Cell ss:StyleID="s62"><Data ss:Type="Number">188</Data></Cell>
    <Cell ss:StyleID="s62"><Data ss:Type="Number">0</Data></Cell>
    <Cell ss:StyleID="s62"><Data ss:Type="Number">1</Data></Cell>
    <Cell ss:StyleID="s62"><Data ss:Type="Number">0</Data></Cell>
    <Cell ss:StyleID="s62"><Data ss:Type="String">3-105-05_S1_C1</Data></Cell>
    <Cell ss:StyleID="s62"><Data ss:Type="String">SAMN02687474</Data></Cell>
    <Cell><Data ss:Type="String">JNLZ01000001</Data></Cell>
    <Cell ss:StyleID="s62"><Data ss:Type="String">Tanzania</Data></Cell>
    <Cell ss:StyleID="s62"><Data ss:Type="String">Homo sapiens</Data></Cell>
    <Cell ss:StyleID="s62"><Data ss:Type="String">stool</Data></Cell>
    <Cell ss:StyleID="s62"><Data ss:Type="String">Silbergeld,E., Coles,C., Seidman,J.C., You,Y., George,J., Nadendla,S., Daugherty,S.C., Nagaraj,S., Ott,S., Klega,K. and Rasko,D. Silbergeld,E., Coles,C., Seidman,J.C., You,Y., George,J., Nadendla,S., Daugherty,S.C., Nagaraj,S., Ott,S., Klega,K. and Rasko,D.</Data></Cell>
    <Cell ss:StyleID="s62"><Data ss:Type="String">Genetic Variability of E. coli after antibiotic treatment Direct Submission</Data></Cell>
   </Row>
   <Row ss:AutoFitHeight="0">
    <Cell ss:StyleID="s62"><Data ss:Type="String">Escherichia coli 3-105-05_S1_C2</Data></Cell>
    <Cell ss:StyleID="s62"><Data ss:Type="Number">229</Data></Cell>
    <Cell ss:StyleID="s62"><Data ss:Type="Number">0</Data></Cell>
    <Cell ss:StyleID="s62"><Data ss:Type="Number">1</Data></Cell>
    <Cell ss:StyleID="s62"><Data ss:Type="Number">0</Data></Cell>
    <Cell ss:StyleID="s62"><Data ss:Type="String">3-105-05_S1_C2</Data></Cell>
    <Cell ss:StyleID="s62"><Data ss:Type="String">SAMN02680202</Data></Cell>
    <Cell><Data ss:Type="String">JNSA01000001</Data></Cell>
    <Cell ss:StyleID="s62"><Data ss:Type="String">Tanzania</Data></Cell>
    <Cell ss:StyleID="s62"><Data ss:Type="String">Homo sapiens</Data></Cell>
    <Cell ss:StyleID="s62"><Data ss:Type="String">stool</Data></Cell>
    <Cell ss:StyleID="s62"><Data ss:Type="String">Silbergeld,E., Coles,C., Seidman,J.C., You,Y., George,J., Nadendla,S., Daugherty,S.C., Nagaraj,S., Ott,S., Klega,K. and Rasko,D. Silbergeld,E., Coles,C., Seidman,J.C., You,Y., George,J., Nadendla,S., Daugherty,S.C., Nagaraj,S., Ott,S., Klega,K. and Rasko,D.</Data></Cell>
    <Cell ss:StyleID="s62"><Data ss:Type="String">Genetic Variability of E. coli after antibiotic treatment Direct Submission</Data></Cell>
   </Row>
   <Row ss:AutoFitHeight="0">
    <Cell ss:StyleID="s62"><Data ss:Type="String">Escherichia coli 3-105-05_S1_C3</Data></Cell>
    <Cell ss:StyleID="s62"><Data ss:Type="Number">187</Data></Cell>
    <Cell ss:StyleID="s62"><Data ss:Type="Number">0</Data></Cell>
    <Cell ss:StyleID="s62"><Data ss:Type="Number">1</Data></Cell>
    <Cell ss:StyleID="s62"><Data ss:Type="Number">0</Data></Cell>
    <Cell ss:StyleID="s62"><Data ss:Type="String">3-105-05_S1_C3</Data></Cell>
    <Cell ss:StyleID="s62"><Data ss:Type="String">SAMN02680226</Data></Cell>
    <Cell><Data ss:Type="String">JNSB01000001</Data></Cell>
    <Cell ss:StyleID="s62"><Data ss:Type="String">Tanzania</Data></Cell>
    <Cell ss:StyleID="s62"><Data ss:Type="String">Homo sapiens</Data></Cell>
    <Cell ss:StyleID="s62"><Data ss:Type="String">stool</Data></Cell>
    <Cell ss:StyleID="s62"><Data ss:Type="String">Silbergeld,E., Coles,C., Seidman,J.C., You,Y., George,J., Nadendla,S., Daugherty,S.C., Nagaraj,S., Ott,S., Klega,K. and Rasko,D. Silbergeld,E., Coles,C., Seidman,J.C., You,Y., George,J., Nadendla,S., Daugherty,S.C., Nagaraj,S., Ott,S., Klega,K. and Rasko,D.</Data></Cell>
    <Cell ss:StyleID="s62"><Data ss:Type="String">Genetic Variability of E. coli after antibiotic treatment Direct Submission</Data></Cell>
   </Row>
   <Row ss:AutoFitHeight="0">
    <Cell ss:StyleID="s62"><Data ss:Type="String">Escherichia coli 3-105-05_S3_C1</Data></Cell>
    <Cell ss:StyleID="s62"><Data ss:Type="Number">182</Data></Cell>
    <Cell ss:StyleID="s62"><Data ss:Type="Number">0</Data></Cell>
    <Cell ss:StyleID="s62"><Data ss:Type="Number">1</Data></Cell>
    <Cell ss:StyleID="s62"><Data ss:Type="Number">0</Data></Cell>
    <Cell ss:StyleID="s62"><Data ss:Type="String">3-105-05_S3_C1</Data></Cell>
    <Cell ss:StyleID="s62"><Data ss:Type="String">SAMN02680265</Data></Cell>
    <Cell><Data ss:Type="String">JNMA01000001</Data></Cell>
    <Cell ss:StyleID="s62"><Data ss:Type="String">Tanzania</Data></Cell>
    <Cell ss:StyleID="s62"><Data ss:Type="String">Homo sapiens</Data></Cell>
    <Cell ss:StyleID="s62"><Data ss:Type="String">stool</Data></Cell>
    <Cell ss:StyleID="s62"><Data ss:Type="String">Silbergeld,E., Coles,C., Seidman,J.C., You,Y., George,J., Nadendla,S., Daugherty,S.C., Nagaraj,S., Ott,S., Klega,K. and Rasko,D. Silbergeld,E., Coles,C., Seidman,J.C., You,Y., George,J., Nadendla,S., Daugherty,S.C., Nagaraj,S., Ott,S., Klega,K. and Rasko,D.</Data></Cell>
    <Cell ss:StyleID="s62"><Data ss:Type="String">Genetic Variability of E. coli after antibiotic treatment Direct Submission</Data></Cell>
   </Row>
   <Row ss:AutoFitHeight="0">
    <Cell ss:StyleID="s62"><Data ss:Type="String">Escherichia coli 3-105-05_S3_C2</Data></Cell>
    <Cell ss:StyleID="s62"><Data ss:Type="Number">179</Data></Cell>
    <Cell ss:StyleID="s62"><Data ss:Type="Number">0</Data></Cell>
    <Cell ss:StyleID="s62"><Data ss:Type="Number">1</Data></Cell>
    <Cell ss:StyleID="s62"><Data ss:Type="Number">0</Data></Cell>
    <Cell ss:StyleID="s62"><Data ss:Type="String">3-105-05_S3_C2</Data></Cell>
    <Cell ss:StyleID="s62"><Data ss:Type="String">SAMN02680170</Data></Cell>
    <Cell><Data ss:Type="String">JNMB01000001</Data></Cell>
    <Cell ss:StyleID="s62"><Data ss:Type="String">Tanzania</Data></Cell>
    <Cell ss:StyleID="s62"><Data ss:Type="String">Homo sapiens</Data></Cell>
    <Cell ss:StyleID="s62"><Data ss:Type="String">stool</Data></Cell>
    <Cell ss:StyleID="s62"><Data ss:Type="String">Silbergeld,E., Coles,C., Seidman,J.C., You,Y., George,J., Nadendla,S., Daugherty,S.C., Nagaraj,S., Ott,S., Klega,K. and Rasko,D. Silbergeld,E., Coles,C., Seidman,J.C., You,Y., George,J., Nadendla,S., Daugherty,S.C., Nagaraj,S., Ott,S., Klega,K. and Rasko,D.</Data></Cell>
    <Cell ss:StyleID="s62"><Data ss:Type="String">Genetic Variability of E. coli after antibiotic treatment Direct Submission</Data></Cell>
   </Row>
   <Row ss:AutoFitHeight="0">
    <Cell ss:StyleID="s62"><Data ss:Type="String">Escherichia coli 3-105-05_S3_C3</Data></Cell>
    <Cell ss:StyleID="s62"><Data ss:Type="Number">200</Data></Cell>
    <Cell ss:StyleID="s62"><Data ss:Type="Number">0</Data></Cell>
    <Cell ss:StyleID="s62"><Data ss:Type="Number">1</Data></Cell>
    <Cell ss:StyleID="s62"><Data ss:Type="Number">0</Data></Cell>
    <Cell ss:StyleID="s62"><Data ss:Type="String">3-105-05_S3_C3</Data></Cell>
    <Cell ss:StyleID="s62"><Data ss:Type="String">SAMN02687473</Data></Cell>
    <Cell><Data ss:Type="String">JNMO01000001</Data></Cell>
    <Cell ss:StyleID="s62"><Data ss:Type="String">Tanzania</Data></Cell>
    <Cell ss:StyleID="s62"><Data ss:Type="String">Homo sapiens</Data></Cell>
    <Cell ss:StyleID="s62"><Data ss:Type="String">stool</Data></Cell>
    <Cell ss:StyleID="s62"><Data ss:Type="String">Silbergeld,E., Coles,C., Seidman,J.C., You,Y., George,J., Nadendla,S., Daugherty,S.C., Nagaraj,S., Ott,S., Klega,K. and Rasko,D. Silbergeld,E., Coles,C., Seidman,J.C., You,Y., George,J., Nadendla,S., Daugherty,S.C., Nagaraj,S., Ott,S., Klega,K. and Rasko,D.</Data></Cell>
    <Cell ss:StyleID="s62"><Data ss:Type="String">Genetic Variability of E. coli after antibiotic treatment Direct Submission</Data></Cell>
   </Row>
   <Row ss:AutoFitHeight="0">
    <Cell ss:StyleID="s62"><Data ss:Type="String">Escherichia coli 3-105-05_S4_C1</Data></Cell>
    <Cell ss:StyleID="s62"><Data ss:Type="Number">85</Data></Cell>
    <Cell ss:StyleID="s62"><Data ss:Type="Number">0</Data></Cell>
    <Cell ss:StyleID="s62"><Data ss:Type="Number">1</Data></Cell>
    <Cell ss:StyleID="s62"><Data ss:Type="Number">0</Data></Cell>
    <Cell ss:StyleID="s62"><Data ss:Type="String">3-105-05_S4_C1</Data></Cell>
    <Cell ss:StyleID="s62"><Data ss:Type="String">SAMN02687515</Data></Cell>
    <Cell><Data ss:Type="String">JNML01000001</Data></Cell>
    <Cell ss:StyleID="s62"><Data ss:Type="String">Tanzania</Data></Cell>
    <Cell ss:StyleID="s62"><Data ss:Type="String">Homo sapiens</Data></Cell>
    <Cell ss:StyleID="s62"><Data ss:Type="String">stool</Data></Cell>
    <Cell ss:StyleID="s62"><Data ss:Type="String">Silbergeld,E., Coles,C., Seidman,J.C., You,Y., George,J., Nadendla,S., Daugherty,S.C., Nagaraj,S., Ott,S., Klega,K. and Rasko,D. Silbergeld,E., Coles,C., Seidman,J.C., You,Y., George,J., Nadendla,S., Daugherty,S.C., Nagaraj,S., Ott,S., Klega,K. and Rasko,D.</Data></Cell>
    <Cell ss:StyleID="s62"><Data ss:Type="String">Genetic Variability of E. coli after antibiotic treatment Direct Submission</Data></Cell>
   </Row>
   <Row ss:AutoFitHeight="0">
    <Cell ss:StyleID="s62"><Data ss:Type="String">Escherichia coli 3-105-05_S4_C3</Data></Cell>
    <Cell ss:StyleID="s62"><Data ss:Type="Number">242</Data></Cell>
    <Cell ss:StyleID="s62"><Data ss:Type="Number">0</Data></Cell>
    <Cell ss:StyleID="s62"><Data ss:Type="Number">1</Data></Cell>
    <Cell ss:StyleID="s62"><Data ss:Type="Number">0</Data></Cell>
    <Cell ss:StyleID="s62"><Data ss:Type="String">3-105-05_S4_C3</Data></Cell>
    <Cell ss:StyleID="s62"><Data ss:Type="String">SAMN02687534</Data></Cell>
    <Cell><Data ss:Type="String">JNMD01000001</Data></Cell>
    <Cell ss:StyleID="s62"><Data ss:Type="String">Tanzania</Data></Cell>
    <Cell ss:StyleID="s62"><Data ss:Type="String">Homo sapiens</Data></Cell>
    <Cell ss:StyleID="s62"><Data ss:Type="String">stool</Data></Cell>
    <Cell ss:StyleID="s62"><Data ss:Type="String">Silbergeld,E., Coles,C., Seidman,J.C., You,Y., George,J., Nadendla,S., Daugherty,S.C., Nagaraj,S., Ott,S., Klega,K. and Rasko,D. Silbergeld,E., Coles,C., Seidman,J.C., You,Y., George,J., Nadendla,S., Daugherty,S.C., Nagaraj,S., Ott,S., Klega,K. and Rasko,D.</Data></Cell>
    <Cell ss:StyleID="s62"><Data ss:Type="String">Genetic Variability of E. coli after antibiotic treatment Direct Submission</Data></Cell>
   </Row>
   <Row ss:AutoFitHeight="0">
    <Cell ss:StyleID="s62"><Data ss:Type="String">Escherichia coli 320</Data></Cell>
    <Cell ss:StyleID="s62"><Data ss:Type="Number">289</Data></Cell>
    <Cell ss:StyleID="s62"><Data ss:Type="Number">0</Data></Cell>
    <Cell ss:StyleID="s62"><Data ss:Type="Number">1</Data></Cell>
    <Cell ss:StyleID="s62"><Data ss:Type="Number">0</Data></Cell>
    <Cell ss:StyleID="s62"><Data ss:Type="Number">320</Data></Cell>
    <Cell ss:StyleID="s62"><Data ss:Type="String">SAMN02471480</Data></Cell>
    <Cell><Data ss:Type="String">AYQM01000001</Data></Cell>
    <Cell ss:StyleID="s62"><Data ss:Type="String">not_found</Data></Cell>
    <Cell ss:StyleID="s62"><Data ss:Type="String">not_found</Data></Cell>
    <Cell ss:StyleID="s62"><Data ss:Type="String">not_found</Data></Cell>
    <Cell ss:StyleID="s62"><Data ss:Type="String">de Been,M., van Schaik,W. and Willems,R. de Been,M., van Schaik,W. and Willems,R.</Data></Cell>
    <Cell ss:StyleID="s62"><Data ss:Type="String">Distinct plasmid lineages disseminate Extended-Spectrum Beta-Lactamase genes between Escherichia coli strains from different hosts Direct Submission</Data></Cell>
   </Row>
   <Row ss:AutoFitHeight="0">
    <Cell ss:StyleID="s62"><Data ss:Type="String">Escherichia coli 3-267-03_S3_C1</Data></Cell>
    <Cell ss:StyleID="s62"><Data ss:Type="Number">180</Data></Cell>
    <Cell ss:StyleID="s62"><Data ss:Type="Number">0</Data></Cell>
    <Cell ss:StyleID="s62"><Data ss:Type="Number">1</Data></Cell>
    <Cell ss:StyleID="s62"><Data ss:Type="Number">0</Data></Cell>
    <Cell ss:StyleID="s62"><Data ss:Type="String">3-267-03_S3_C1</Data></Cell>
    <Cell ss:StyleID="s62"><Data ss:Type="String">SAMN02687531</Data></Cell>
    <Cell><Data ss:Type="String">JNMF01000001</Data></Cell>
    <Cell ss:StyleID="s62"><Data ss:Type="String">Tanzania</Data></Cell>
    <Cell ss:StyleID="s62"><Data ss:Type="String">Homo sapiens</Data></Cell>
    <Cell ss:StyleID="s62"><Data ss:Type="String">stool</Data></Cell>
    <Cell ss:StyleID="s62"><Data ss:Type="String">Silbergeld,E., Coles,C., Seidman,J.C., You,Y., George,J., Nadendla,S., Daugherty,S.C., Nagaraj,S., Ott,S., Klega,K. and Rasko,D. Silbergeld,E., Coles,C., Seidman,J.C., You,Y., George,J., Nadendla,S., Daugherty,S.C., Nagaraj,S., Ott,S., Klega,K. and Rasko,D.</Data></Cell>
    <Cell ss:StyleID="s62"><Data ss:Type="String">Genetic Variability of E. coli after antibiotic treatment Direct Submission</Data></Cell>
   </Row>
   <Row ss:AutoFitHeight="0">
    <Cell ss:StyleID="s62"><Data ss:Type="String">Escherichia coli 3-373-03_S1_C1</Data></Cell>
    <Cell ss:StyleID="s62"><Data ss:Type="Number">152</Data></Cell>
    <Cell ss:StyleID="s62"><Data ss:Type="Number">0</Data></Cell>
    <Cell ss:StyleID="s62"><Data ss:Type="Number">1</Data></Cell>
    <Cell ss:StyleID="s62"><Data ss:Type="Number">0</Data></Cell>
    <Cell ss:StyleID="s62"><Data ss:Type="String">3-373-03_S1_C1</Data></Cell>
    <Cell ss:StyleID="s62"><Data ss:Type="String">SAMN02680220</Data></Cell>
    <Cell><Data ss:Type="String">JNMV01000001</Data></Cell>
    <Cell ss:StyleID="s62"><Data ss:Type="String">Tanzania</Data></Cell>
    <Cell ss:StyleID="s62"><Data ss:Type="String">Homo sapiens</Data></Cell>
    <Cell ss:StyleID="s62"><Data ss:Type="String">stool</Data></Cell>
    <Cell ss:StyleID="s62"><Data ss:Type="String">Silbergeld,E., Coles,C., Seidman,J.C., You,Y., George,J., Nadendla,S., Daugherty,S.C., Nagaraj,S., Ott,S., Klega,K. and Rasko,D. Silbergeld,E., Coles,C., Seidman,J.C., You,Y., George,J., Nadendla,S., Daugherty,S.C., Nagaraj,S., Ott,S., Klega,K. and Rasko,D.</Data></Cell>
    <Cell ss:StyleID="s62"><Data ss:Type="String">Genetic Variability of E. coli after antibiotic treatment Direct Submission</Data></Cell>
   </Row>
   <Row ss:AutoFitHeight="0">
    <Cell ss:StyleID="s62"><Data ss:Type="String">Escherichia coli 3-373-03_S1_C2</Data></Cell>
    <Cell ss:StyleID="s62"><Data ss:Type="Number">178</Data></Cell>
    <Cell ss:StyleID="s62"><Data ss:Type="Number">0</Data></Cell>
    <Cell ss:StyleID="s62"><Data ss:Type="Number">1</Data></Cell>
    <Cell ss:StyleID="s62"><Data ss:Type="Number">0</Data></Cell>
    <Cell ss:StyleID="s62"><Data ss:Type="String">3-373-03_S1_C2</Data></Cell>
    <Cell ss:StyleID="s62"><Data ss:Type="String">SAMN02680222</Data></Cell>
    <Cell><Data ss:Type="String">JNMI01000001</Data></Cell>
    <Cell ss:StyleID="s62"><Data ss:Type="String">Tanzania</Data></Cell>
    <Cell ss:StyleID="s62"><Data ss:Type="String">Homo sapiens</Data></Cell>
    <Cell ss:StyleID="s62"><Data ss:Type="String">stool</Data></Cell>
    <Cell ss:StyleID="s62"><Data ss:Type="String">Silbergeld,E., Coles,C., Seidman,J.C., You,Y., George,J., Nadendla,S., Daugherty,S.C., Nagaraj,S., Ott,S., Klega,K. and Rasko,D. Silbergeld,E., Coles,C., Seidman,J.C., You,Y., George,J., Nadendla,S., Daugherty,S.C., Nagaraj,S., Ott,S., Klega,K. and Rasko,D.</Data></Cell>
    <Cell ss:StyleID="s62"><Data ss:Type="String">Genetic Variability of E. coli after antibiotic treatment Direct Submission</Data></Cell>
   </Row>
   <Row ss:AutoFitHeight="0">
    <Cell ss:StyleID="s62"><Data ss:Type="String">Escherichia coli 3-373-03_S1_C3</Data></Cell>
    <Cell ss:StyleID="s62"><Data ss:Type="Number">171</Data></Cell>
    <Cell ss:StyleID="s62"><Data ss:Type="Number">0</Data></Cell>
    <Cell ss:StyleID="s62"><Data ss:Type="Number">1</Data></Cell>
    <Cell ss:StyleID="s62"><Data ss:Type="Number">0</Data></Cell>
    <Cell ss:StyleID="s62"><Data ss:Type="String">3-373-03_S1_C3</Data></Cell>
    <Cell ss:StyleID="s62"><Data ss:Type="String">SAMN02680221</Data></Cell>
    <Cell><Data ss:Type="String">JNMU01000001</Data></Cell>
    <Cell ss:StyleID="s62"><Data ss:Type="String">Tanzania</Data></Cell>
    <Cell ss:StyleID="s62"><Data ss:Type="String">Homo sapiens</Data></Cell>
    <Cell ss:StyleID="s62"><Data ss:Type="String">stool</Data></Cell>
    <Cell ss:StyleID="s62"><Data ss:Type="String">Silbergeld,E., Coles,C., Seidman,J.C., You,Y., George,J., Nadendla,S., Daugherty,S.C., Nagaraj,S., Ott,S., Klega,K. and Rasko,D. Silbergeld,E., Coles,C., Seidman,J.C., You,Y., George,J., Nadendla,S., Daugherty,S.C., Nagaraj,S., Ott,S., Klega,K. and Rasko,D.</Data></Cell>
    <Cell ss:StyleID="s62"><Data ss:Type="String">Genetic Variability of E. coli after antibiotic treatment Direct Submission</Data></Cell>
   </Row>
   <Row ss:AutoFitHeight="0">
    <Cell ss:StyleID="s62"><Data ss:Type="String">Escherichia coli 3-373-03_S3_C1</Data></Cell>
    <Cell ss:StyleID="s62"><Data ss:Type="Number">117</Data></Cell>
    <Cell ss:StyleID="s62"><Data ss:Type="Number">0</Data></Cell>
    <Cell ss:StyleID="s62"><Data ss:Type="Number">1</Data></Cell>
    <Cell ss:StyleID="s62"><Data ss:Type="Number">0</Data></Cell>
    <Cell ss:StyleID="s62"><Data ss:Type="String">3-373-03_S3_C1</Data></Cell>
    <Cell ss:StyleID="s62"><Data ss:Type="String">SAMN02687499</Data></Cell>
    <Cell><Data ss:Type="String">JNMG01000001</Data></Cell>
    <Cell ss:StyleID="s62"><Data ss:Type="String">Tanzania</Data></Cell>
    <Cell ss:StyleID="s62"><Data ss:Type="String">Homo sapiens</Data></Cell>
    <Cell ss:StyleID="s62"><Data ss:Type="String">stool</Data></Cell>
    <Cell ss:StyleID="s62"><Data ss:Type="String">Silbergeld,E., Coles,C., Seidman,J.C., You,Y., George,J., Nadendla,S., Daugherty,S.C., Nagaraj,S., Ott,S., Klega,K. and Rasko,D. Silbergeld,E., Coles,C., Seidman,J.C., You,Y., George,J., Nadendla,S., Daugherty,S.C., Nagaraj,S., Ott,S., Klega,K. and Rasko,D.</Data></Cell>
    <Cell ss:StyleID="s62"><Data ss:Type="String">Genetic Variability of E. coli after antibiotic treatment Direct Submission</Data></Cell>
   </Row>
   <Row ss:AutoFitHeight="0">
    <Cell ss:StyleID="s62"><Data ss:Type="String">Escherichia coli 3-373-03_S3_C2</Data></Cell>
    <Cell ss:StyleID="s62"><Data ss:Type="Number">82</Data></Cell>
    <Cell ss:StyleID="s62"><Data ss:Type="Number">0</Data></Cell>
    <Cell ss:StyleID="s62"><Data ss:Type="Number">1</Data></Cell>
    <Cell ss:StyleID="s62"><Data ss:Type="Number">0</Data></Cell>
    <Cell ss:StyleID="s62"><Data ss:Type="String">3-373-03_S3_C2</Data></Cell>
    <Cell ss:StyleID="s62"><Data ss:Type="String">SAMN02680212</Data></Cell>
    <Cell><Data ss:Type="String">JNMQ01000001</Data></Cell>
    <Cell ss:StyleID="s62"><Data ss:Type="String">Tanzania</Data></Cell>
    <Cell ss:StyleID="s62"><Data ss:Type="String">Homo sapiens</Data></Cell>
    <Cell ss:StyleID="s62"><Data ss:Type="String">stool</Data></Cell>
    <Cell ss:StyleID="s62"><Data ss:Type="String">Silbergeld,E., Coles,C., Seidman,J.C., You,Y., George,J., Nadendla,S., Daugherty,S.C., Nagaraj,S., Ott,S., Klega,K. and Rasko,D. Silbergeld,E., Coles,C., Seidman,J.C., You,Y., George,J., Nadendla,S., Daugherty,S.C., Nagaraj,S., Ott,S., Klega,K. and Rasko,D.</Data></Cell>
    <Cell ss:StyleID="s62"><Data ss:Type="String">Genetic Variability of E. coli after antibiotic treatment Direct Submission</Data></Cell>
   </Row>
   <Row ss:AutoFitHeight="0">
    <Cell ss:StyleID="s62"><Data ss:Type="String">Escherichia coli 3-373-03_S3_C3</Data></Cell>
    <Cell ss:StyleID="s62"><Data ss:Type="Number">106</Data></Cell>
    <Cell ss:StyleID="s62"><Data ss:Type="Number">0</Data></Cell>
    <Cell ss:StyleID="s62"><Data ss:Type="Number">1</Data></Cell>
    <Cell ss:StyleID="s62"><Data ss:Type="Number">0</Data></Cell>
    <Cell ss:StyleID="s62"><Data ss:Type="String">3-373-03_S3_C3</Data></Cell>
    <Cell ss:StyleID="s62"><Data ss:Type="String">SAMN02680147</Data></Cell>
    <Cell><Data ss:Type="String">JNMH01000001</Data></Cell>
    <Cell ss:StyleID="s62"><Data ss:Type="String">Tanzania</Data></Cell>
    <Cell ss:StyleID="s62"><Data ss:Type="String">Homo sapiens</Data></Cell>
    <Cell ss:StyleID="s62"><Data ss:Type="String">stool</Data></Cell>
    <Cell ss:StyleID="s62"><Data ss:Type="String">Silbergeld,E., Coles,C., Seidman,J.C., You,Y., George,J., Nadendla,S., Daugherty,S.C., Nagaraj,S., Ott,S., Klega,K. and Rasko,D. Silbergeld,E., Coles,C., Seidman,J.C., You,Y., George,J., Nadendla,S., Daugherty,S.C., Nagaraj,S., Ott,S., Klega,K. and Rasko,D.</Data></Cell>
    <Cell ss:StyleID="s62"><Data ss:Type="String">Genetic Variability of E. coli after antibiotic treatment Direct Submission</Data></Cell>
   </Row>
   <Row ss:AutoFitHeight="0">
    <Cell ss:StyleID="s62"><Data ss:Type="String">Escherichia coli 3-373-03_S4_C1</Data></Cell>
    <Cell ss:StyleID="s62"><Data ss:Type="Number">171</Data></Cell>
    <Cell ss:StyleID="s62"><Data ss:Type="Number">0</Data></Cell>
    <Cell ss:StyleID="s62"><Data ss:Type="Number">1</Data></Cell>
    <Cell ss:StyleID="s62"><Data ss:Type="Number">0</Data></Cell>
    <Cell ss:StyleID="s62"><Data ss:Type="String">3-373-03_S4_C1</Data></Cell>
    <Cell ss:StyleID="s62"><Data ss:Type="String">SAMN02680173</Data></Cell>
    <Cell><Data ss:Type="String">JNMW01000001</Data></Cell>
    <Cell ss:StyleID="s62"><Data ss:Type="String">Tanzania</Data></Cell>
    <Cell ss:StyleID="s62"><Data ss:Type="String">Homo sapiens</Data></Cell>
    <Cell ss:StyleID="s62"><Data ss:Type="String">stool</Data></Cell>
    <Cell ss:StyleID="s62"><Data ss:Type="String">Silbergeld,E., Coles,C., Seidman,J.C., You,Y., George,J., Nadendla,S., Daugherty,S.C., Nagaraj,S., Ott,S., Klega,K. and Rasko,D. Silbergeld,E., Coles,C., Seidman,J.C., You,Y., George,J., Nadendla,S., Daugherty,S.C., Nagaraj,S., Ott,S., Klega,K. and Rasko,D.</Data></Cell>
    <Cell ss:StyleID="s62"><Data ss:Type="String">Genetic Variability of E. coli after antibiotic treatment Direct Submission</Data></Cell>
   </Row>
   <Row ss:AutoFitHeight="0">
    <Cell ss:StyleID="s62"><Data ss:Type="String">Escherichia coli 3-373-03_S4_C2</Data></Cell>
    <Cell ss:StyleID="s62"><Data ss:Type="Number">203</Data></Cell>
    <Cell ss:StyleID="s62"><Data ss:Type="Number">0</Data></Cell>
    <Cell ss:StyleID="s62"><Data ss:Type="Number">1</Data></Cell>
    <Cell ss:StyleID="s62"><Data ss:Type="Number">0</Data></Cell>
    <Cell ss:StyleID="s62"><Data ss:Type="String">3-373-03_S4_C2</Data></Cell>
    <Cell ss:StyleID="s62"><Data ss:Type="String">SAMN02680095</Data></Cell>
    <Cell><Data ss:Type="String">JNMS01000001</Data></Cell>
    <Cell ss:StyleID="s62"><Data ss:Type="String">Tanzania</Data></Cell>
    <Cell ss:StyleID="s62"><Data ss:Type="String">Homo sapiens</Data></Cell>
    <Cell ss:StyleID="s62"><Data ss:Type="String">stool</Data></Cell>
    <Cell ss:StyleID="s62"><Data ss:Type="String">Silbergeld,E., Coles,C., Seidman,J.C., You,Y., George,J., Nadendla,S., Daugherty,S.C., Nagaraj,S., Ott,S., Klega,K. and Rasko,D. Silbergeld,E., Coles,C., Seidman,J.C., You,Y., George,J., Nadendla,S., Daugherty,S.C., Nagaraj,S., Ott,S., Klega,K. and Rasko,D.</Data></Cell>
    <Cell ss:StyleID="s62"><Data ss:Type="String">Genetic Variability of E. coli after antibiotic treatment Direct Submission</Data></Cell>
   </Row>
   <Row ss:AutoFitHeight="0">
    <Cell ss:StyleID="s62"><Data ss:Type="String">Escherichia coli 3-373-03_S4_C3</Data></Cell>
    <Cell ss:StyleID="s62"><Data ss:Type="Number">180</Data></Cell>
    <Cell ss:StyleID="s62"><Data ss:Type="Number">0</Data></Cell>
    <Cell ss:StyleID="s62"><Data ss:Type="Number">1</Data></Cell>
    <Cell ss:StyleID="s62"><Data ss:Type="Number">0</Data></Cell>
    <Cell ss:StyleID="s62"><Data ss:Type="String">3-373-03_S4_C3</Data></Cell>
    <Cell ss:StyleID="s62"><Data ss:Type="String">SAMN02687509</Data></Cell>
    <Cell><Data ss:Type="String">JOQL01000001</Data></Cell>
    <Cell ss:StyleID="s62"><Data ss:Type="String">Tanzania</Data></Cell>
    <Cell ss:StyleID="s62"><Data ss:Type="String">Homo sapiens</Data></Cell>
    <Cell ss:StyleID="s62"><Data ss:Type="String">stool</Data></Cell>
    <Cell ss:StyleID="s62"><Data ss:Type="String">Silbergeld,E., Coles,C., Seidman,J.C., You,Y., George,J., Nadendla,S., Daugherty,S.C., Nagaraj,S., Ott,S., Klega,K. and Rasko,D. Silbergeld,E., Coles,C., Seidman,J.C., You,Y., George,J., Nadendla,S., Daugherty,S.C., Nagaraj,S., Ott,S., Klega,K. and Rasko,D.</Data></Cell>
    <Cell ss:StyleID="s62"><Data ss:Type="String">Genetic Variability of E. coli after antibiotic treatment Direct Submission</Data></Cell>
   </Row>
   <Row ss:AutoFitHeight="0">
    <Cell ss:StyleID="s62"><Data ss:Type="String">Escherichia coli 3431</Data></Cell>
    <Cell ss:StyleID="s62"><Data ss:Type="Number">127</Data></Cell>
    <Cell ss:StyleID="s62"><Data ss:Type="Number">0</Data></Cell>
    <Cell ss:StyleID="s62"><Data ss:Type="Number">1</Data></Cell>
    <Cell ss:StyleID="s62"><Data ss:Type="Number">0</Data></Cell>
    <Cell ss:StyleID="s62"><Data ss:Type="Number">3431</Data></Cell>
    <Cell ss:StyleID="s62"><Data ss:Type="String">SAMN00792450</Data></Cell>
    <Cell><Data ss:Type="String">ADUM01000127</Data></Cell>
    <Cell ss:StyleID="s62"><Data ss:Type="String">not_found</Data></Cell>
    <Cell ss:StyleID="s62"><Data ss:Type="String">not_found</Data></Cell>
    <Cell ss:StyleID="s62"><Data ss:Type="String">not_found</Data></Cell>
    <Cell ss:StyleID="s62"><Data ss:Type="String">Rasko,D., Redman,J., Daugherty,S.C., Tallon,L., Sadzewicz,L., Jones,K., Santana-Cruz,I. and Liu,X.</Data></Cell>
    <Cell ss:StyleID="s62"><Data ss:Type="String">Direct Submission</Data></Cell>
   </Row>
   <Row ss:AutoFitHeight="0">
    <Cell ss:StyleID="s62"><Data ss:Type="String">Escherichia coli 3-475-03_S1_C1</Data></Cell>
    <Cell ss:StyleID="s62"><Data ss:Type="Number">194</Data></Cell>
    <Cell ss:StyleID="s62"><Data ss:Type="Number">0</Data></Cell>
    <Cell ss:StyleID="s62"><Data ss:Type="Number">1</Data></Cell>
    <Cell ss:StyleID="s62"><Data ss:Type="Number">0</Data></Cell>
    <Cell ss:StyleID="s62"><Data ss:Type="String">3-475-03_S1_C1</Data></Cell>
    <Cell ss:StyleID="s62"><Data ss:Type="String">SAMN02680239</Data></Cell>
    <Cell><Data ss:Type="String">JNMJ01000001</Data></Cell>
    <Cell ss:StyleID="s62"><Data ss:Type="String">Tanzania</Data></Cell>
    <Cell ss:StyleID="s62"><Data ss:Type="String">Homo sapiens</Data></Cell>
    <Cell ss:StyleID="s62"><Data ss:Type="String">stool</Data></Cell>
    <Cell ss:StyleID="s62"><Data ss:Type="String">Silbergeld,E., Coles,C., Seidman,J.C., You,Y., George,J., Nadendla,S., Daugherty,S.C., Nagaraj,S., Ott,S., Klega,K. and Rasko,D. Silbergeld,E., Coles,C., Seidman,J.C., You,Y., George,J., Nadendla,S., Daugherty,S.C., Nagaraj,S., Ott,S., Klega,K. and Rasko,D.</Data></Cell>
    <Cell ss:StyleID="s62"><Data ss:Type="String">Genetic Variability of E. coli after antibiotic treatment Direct Submission</Data></Cell>
   </Row>
   <Row ss:AutoFitHeight="0">
    <Cell ss:StyleID="s62"><Data ss:Type="String">Escherichia coli 3-475-03_S4_C1</Data></Cell>
    <Cell ss:StyleID="s62"><Data ss:Type="Number">105</Data></Cell>
    <Cell ss:StyleID="s62"><Data ss:Type="Number">0</Data></Cell>
    <Cell ss:StyleID="s62"><Data ss:Type="Number">1</Data></Cell>
    <Cell ss:StyleID="s62"><Data ss:Type="Number">0</Data></Cell>
    <Cell ss:StyleID="s62"><Data ss:Type="String">3-475-03_S4_C1</Data></Cell>
    <Cell ss:StyleID="s62"><Data ss:Type="String">SAMN02687482</Data></Cell>
    <Cell><Data ss:Type="String">JNMK01000001</Data></Cell>
    <Cell ss:StyleID="s62"><Data ss:Type="String">Tanzania</Data></Cell>
    <Cell ss:StyleID="s62"><Data ss:Type="String">Homo sapiens</Data></Cell>
    <Cell ss:StyleID="s62"><Data ss:Type="String">stool</Data></Cell>
    <Cell ss:StyleID="s62"><Data ss:Type="String">Silbergeld,E., Coles,C., Seidman,J.C., You,Y., George,J., Nadendla,S., Daugherty,S.C., Nagaraj,S., Ott,S., Klega,K. and Rasko,D. Silbergeld,E., Coles,C., Seidman,J.C., You,Y., George,J., Nadendla,S., Daugherty,S.C., Nagaraj,S., Ott,S., Klega,K. and Rasko,D.</Data></Cell>
    <Cell ss:StyleID="s62"><Data ss:Type="String">Genetic Variability of E. coli after antibiotic treatment Direct Submission</Data></Cell>
   </Row>
   <Row ss:AutoFitHeight="0">
    <Cell ss:StyleID="s62"><Data ss:Type="String">Escherichia coli 3-475-03_S4_C2</Data></Cell>
    <Cell ss:StyleID="s62"><Data ss:Type="Number">170</Data></Cell>
    <Cell ss:StyleID="s62"><Data ss:Type="Number">0</Data></Cell>
    <Cell ss:StyleID="s62"><Data ss:Type="Number">1</Data></Cell>
    <Cell ss:StyleID="s62"><Data ss:Type="Number">0</Data></Cell>
    <Cell ss:StyleID="s62"><Data ss:Type="String">3-475-03_S4_C2</Data></Cell>
    <Cell ss:StyleID="s62"><Data ss:Type="String">SAMN02680260</Data></Cell>
    <Cell><Data ss:Type="String">JNMX01000001</Data></Cell>
    <Cell ss:StyleID="s62"><Data ss:Type="String">Tanzania</Data></Cell>
    <Cell ss:StyleID="s62"><Data ss:Type="String">Homo sapiens</Data></Cell>
    <Cell ss:StyleID="s62"><Data ss:Type="String">stool</Data></Cell>
    <Cell ss:StyleID="s62"><Data ss:Type="String">Silbergeld,E., Coles,C., Seidman,J.C., You,Y., George,J., Nadendla,S., Daugherty,S.C., Nagaraj,S., Ott,S., Klega,K. and Rasko,D. Silbergeld,E., Coles,C., Seidman,J.C., You,Y., George,J., Nadendla,S., Daugherty,S.C., Nagaraj,S., Ott,S., Klega,K. and Rasko,D.</Data></Cell>
    <Cell ss:StyleID="s62"><Data ss:Type="String">Genetic Variability of E. coli after antibiotic treatment Direct Submission</Data></Cell>
   </Row>
   <Row ss:AutoFitHeight="0">
    <Cell ss:StyleID="s62"><Data ss:Type="String">Escherichia coli 381-3</Data></Cell>
    <Cell ss:StyleID="s62"><Data ss:Type="Number">120</Data></Cell>
    <Cell ss:StyleID="s62"><Data ss:Type="Number">0</Data></Cell>
    <Cell ss:StyleID="s62"><Data ss:Type="Number">1</Data></Cell>
    <Cell ss:StyleID="s62"><Data ss:Type="Number">0</Data></Cell>
    <Cell ss:StyleID="s62"><Data ss:Type="String">381-3</Data></Cell>
    <Cell ss:StyleID="s62"><Data ss:Type="String">SAMN03075145</Data></Cell>
    <Cell><Data ss:Type="String">JRLM01000001</Data></Cell>
    <Cell ss:StyleID="s62"><Data ss:Type="String">Netherlands: Groningen</Data></Cell>
    <Cell ss:StyleID="s62"><Data ss:Type="String">Homo sapiens</Data></Cell>
    <Cell ss:StyleID="s62"><Data ss:Type="String">stool</Data></Cell>
    <Cell ss:StyleID="s62"><Data ss:Type="String">Zhou,K., Ferdous,M., de Boer,R.F., Kooistra-Smid,A.M., Grundmann,H., Friedrich,A.W. and Rossen,J.W. Zhou,K. and Rossen,J.W.</Data></Cell>
    <Cell ss:StyleID="s62"><Data ss:Type="String">The mosaic genome structure and phylogeny of Shiga toxin-producing Escherichia coli O104:H4 is driven by short-term adaptation Direct Submission</Data></Cell>
   </Row>
   <Row ss:AutoFitHeight="0">
    <Cell ss:StyleID="s62"><Data ss:Type="String">Escherichia coli 4_1_40B</Data></Cell>
    <Cell ss:StyleID="s62"><Data ss:Type="Number">65</Data></Cell>
    <Cell ss:StyleID="s62"><Data ss:Type="Number">0</Data></Cell>
    <Cell ss:StyleID="s62"><Data ss:Type="Number">1</Data></Cell>
    <Cell ss:StyleID="s62"><Data ss:Type="Number">0</Data></Cell>
    <Cell ss:StyleID="s62"><Data ss:Type="String">4_1_40B</Data></Cell>
    <Cell ss:StyleID="s62"><Data ss:Type="String">SAMN02463705</Data></Cell>
    <Cell><Data ss:Type="String">ACDM02000001</Data></Cell>
    <Cell ss:StyleID="s62"><Data ss:Type="String">not_found</Data></Cell>
    <Cell ss:StyleID="s62"><Data ss:Type="String">not_found</Data></Cell>
    <Cell ss:StyleID="s62"><Data ss:Type="String">not_found</Data></Cell>
    <Cell ss:StyleID="s62"><Data ss:Type="String">Earl,A., Ward,D., Feldgarden,M., Gevers,D., Ambrose,C., Strauss,J., Allen-Vercoe,E., Young,S.K., Zeng,Q., Gargeya,S., Fitzgerald,M., Haas,B., Abouelleil,A., Alvarado,L., Arachchi,H.M., Berlin,A., Brown,A., Chapman,S.B., Chen,Z., Dunbar,C., Freedman,E., Gearin,G., Goldberg,J., Griggs,A., Gujja,S., Heiman,D., Howarth,C., Larson,L., Lui,A., MacDonald,P.J.P., Montmayeur,A., Murphy,C., Neiman,D., Pearson,M., Priest,M., Roberts,A., Saif,S., Shea,T., Shenoy,N., Sisk,P., Stolte,C., Sykes,S., Wortman,J., Nusbaum,C., Birren,B., The Broad Institute Genome Sequencing Platform</Data></Cell>
    <Cell ss:StyleID="s62"><Data ss:Type="String">The Genome Sequence of Escherichia coli 4_1_40B : Unpublished</Data></Cell>
   </Row>
   <Row ss:AutoFitHeight="0">
    <Cell ss:StyleID="s62"><Data ss:Type="String">Escherichia coli 410259</Data></Cell>
    <Cell ss:StyleID="s62"><Data ss:Type="Number">145</Data></Cell>
    <Cell ss:StyleID="s62"><Data ss:Type="Number">0</Data></Cell>
    <Cell ss:StyleID="s62"><Data ss:Type="Number">1</Data></Cell>
    <Cell ss:StyleID="s62"><Data ss:Type="Number">0</Data></Cell>
    <Cell ss:StyleID="s62"><Data ss:Type="Number">410259</Data></Cell>
    <Cell ss:StyleID="s62"><Data ss:Type="String">SAMN02352887</Data></Cell>
    <Cell><Data ss:Type="String">JHOD01000001</Data></Cell>
    <Cell ss:StyleID="s62"><Data ss:Type="String">USA</Data></Cell>
    <Cell ss:StyleID="s62"><Data ss:Type="String">not_found</Data></Cell>
    <Cell ss:StyleID="s62"><Data ss:Type="String">not_found</Data></Cell>
    <Cell ss:StyleID="s62"><Data ss:Type="String">Trees,E., Strockbine,N., Changayil,S., Ranganathan,S., Zhao,K., Weil,R., MacCannell,D., Sabol,A., Schmidtke,A., Martin,H., Stripling,D., Ribot,E.M. and Gerner-Smidt,P. Lindsey,R., Trees,E., Sammons,S., Frace,M., Loparev,V., Sabol,A., Strockbine,N. and Gerner-Smidt,P. Lindsey,R., Trees,E., Sammons,S., Frace,M., Loparev,V., Sabol,A., Strockbine,N. and Gerner-Smidt,P.</Data></Cell>
    <Cell ss:StyleID="s62"><Data ss:Type="String">Genome Sequences of 228 Shiga Toxin-Producing Escherichia coli Isolates and 12 Isolates Representing Other Diarrheagenic E. coli Pathotypes PulseNet STEC Genome Sequencing Direct Submission</Data></Cell>
   </Row>
   <Row ss:AutoFitHeight="0">
    <Cell ss:StyleID="s62"><Data ss:Type="String">Escherichia coli 4-203-08_S1_C1</Data></Cell>
    <Cell ss:StyleID="s62"><Data ss:Type="Number">173</Data></Cell>
    <Cell ss:StyleID="s62"><Data ss:Type="Number">0</Data></Cell>
    <Cell ss:StyleID="s62"><Data ss:Type="Number">1</Data></Cell>
    <Cell ss:StyleID="s62"><Data ss:Type="Number">0</Data></Cell>
    <Cell ss:StyleID="s62"><Data ss:Type="String">4-203-08_S1_C1</Data></Cell>
    <Cell ss:StyleID="s62"><Data ss:Type="String">SAMN02680105</Data></Cell>
    <Cell><Data ss:Type="String">JNMY01000001</Data></Cell>
    <Cell ss:StyleID="s62"><Data ss:Type="String">Tanzania</Data></Cell>
    <Cell ss:StyleID="s62"><Data ss:Type="String">Homo sapiens</Data></Cell>
    <Cell ss:StyleID="s62"><Data ss:Type="String">stool</Data></Cell>
    <Cell ss:StyleID="s62"><Data ss:Type="String">Silbergeld,E., Coles,C., Seidman,J.C., You,Y., George,J., Nadendla,S., Daugherty,S.C., Nagaraj,S., Ott,S., Klega,K. and Rasko,D. Silbergeld,E., Coles,C., Seidman,J.C., You,Y., George,J., Nadendla,S., Daugherty,S.C., Nagaraj,S., Ott,S., Klega,K. and Rasko,D.</Data></Cell>
    <Cell ss:StyleID="s62"><Data ss:Type="String">Genetic Variability of E. coli after antibiotic treatment Direct Submission</Data></Cell>
   </Row>
   <Row ss:AutoFitHeight="0">
    <Cell ss:StyleID="s62"><Data ss:Type="String">Escherichia coli 4-203-08_S1_C2</Data></Cell>
    <Cell ss:StyleID="s62"><Data ss:Type="Number">183</Data></Cell>
    <Cell ss:StyleID="s62"><Data ss:Type="Number">0</Data></Cell>
    <Cell ss:StyleID="s62"><Data ss:Type="Number">1</Data></Cell>
    <Cell ss:StyleID="s62"><Data ss:Type="Number">0</Data></Cell>
    <Cell ss:StyleID="s62"><Data ss:Type="String">4-203-08_S1_C2</Data></Cell>
    <Cell ss:StyleID="s62"><Data ss:Type="String">SAMN02680215</Data></Cell>
    <Cell><Data ss:Type="String">JOQF01000001</Data></Cell>
    <Cell ss:StyleID="s62"><Data ss:Type="String">Tanzania</Data></Cell>
    <Cell ss:StyleID="s62"><Data ss:Type="String">Homo sapiens</Data></Cell>
    <Cell ss:StyleID="s62"><Data ss:Type="String">stool</Data></Cell>
    <Cell ss:StyleID="s62"><Data ss:Type="String">Silbergeld,E., Coles,C., Seidman,J.C., You,Y., George,J., Nadendla,S., Daugherty,S.C., Nagaraj,S., Ott,S., Klega,K. and Rasko,D. Silbergeld,E., Coles,C., Seidman,J.C., You,Y., George,J., Nadendla,S., Daugherty,S.C., Nagaraj,S., Ott,S., Klega,K. and Rasko,D.</Data></Cell>
    <Cell ss:StyleID="s62"><Data ss:Type="String">Genetic Variability of E. coli after antibiotic treatment Direct Submission</Data></Cell>
   </Row>
   <Row ss:AutoFitHeight="0">
    <Cell ss:StyleID="s62"><Data ss:Type="String">Escherichia coli 4-203-08_S1_C3</Data></Cell>
    <Cell ss:StyleID="s62"><Data ss:Type="Number">167</Data></Cell>
    <Cell ss:StyleID="s62"><Data ss:Type="Number">0</Data></Cell>
    <Cell ss:StyleID="s62"><Data ss:Type="Number">1</Data></Cell>
    <Cell ss:StyleID="s62"><Data ss:Type="Number">0</Data></Cell>
    <Cell ss:StyleID="s62"><Data ss:Type="String">4-203-08_S1_C3</Data></Cell>
    <Cell ss:StyleID="s62"><Data ss:Type="String">SAMN02680223</Data></Cell>
    <Cell><Data ss:Type="String">JOQG01000001</Data></Cell>
    <Cell ss:StyleID="s62"><Data ss:Type="String">Tanzania</Data></Cell>
    <Cell ss:StyleID="s62"><Data ss:Type="String">Homo sapiens</Data></Cell>
    <Cell ss:StyleID="s62"><Data ss:Type="String">stool</Data></Cell>
    <Cell ss:StyleID="s62"><Data ss:Type="String">Silbergeld,E., Coles,C., Seidman,J.C., You,Y., George,J., Nadendla,S., Daugherty,S.C., Nagaraj,S., Ott,S., Klega,K. and Rasko,D. Silbergeld,E., Coles,C., Seidman,J.C., You,Y., George,J., Nadendla,S., Daugherty,S.C., Nagaraj,S., Ott,S., Klega,K. and Rasko,D.</Data></Cell>
    <Cell ss:StyleID="s62"><Data ss:Type="String">Genetic Variability of E. coli after antibiotic treatment Direct Submission</Data></Cell>
   </Row>
   <Row ss:AutoFitHeight="0">
    <Cell ss:StyleID="s62"><Data ss:Type="String">Escherichia coli 4-203-08_S3_C1</Data></Cell>
    <Cell ss:StyleID="s62"><Data ss:Type="Number">171</Data></Cell>
    <Cell ss:StyleID="s62"><Data ss:Type="Number">0</Data></Cell>
    <Cell ss:StyleID="s62"><Data ss:Type="Number">1</Data></Cell>
    <Cell ss:StyleID="s62"><Data ss:Type="Number">0</Data></Cell>
    <Cell ss:StyleID="s62"><Data ss:Type="String">4-203-08_S3_C1</Data></Cell>
    <Cell ss:StyleID="s62"><Data ss:Type="String">SAMN02680128</Data></Cell>
    <Cell><Data ss:Type="String">JOQJ01000001</Data></Cell>
    <Cell ss:StyleID="s62"><Data ss:Type="String">Tanzania</Data></Cell>
    <Cell ss:StyleID="s62"><Data ss:Type="String">Homo sapiens</Data></Cell>
    <Cell ss:StyleID="s62"><Data ss:Type="String">stool</Data></Cell>
    <Cell ss:StyleID="s62"><Data ss:Type="String">Silbergeld,E., Coles,C., Seidman,J.C., You,Y., George,J., Nadendla,S., Daugherty,S.C., Nagaraj,S., Ott,S., Klega,K. and Rasko,D. Silbergeld,E., Coles,C., Seidman,J.C., You,Y., George,J., Nadendla,S., Daugherty,S.C., Nagaraj,S., Ott,S., Klega,K. and Rasko,D.</Data></Cell>
    <Cell ss:StyleID="s62"><Data ss:Type="String">Genetic Variability of E. coli after antibiotic treatment Direct Submission</Data></Cell>
   </Row>
   <Row ss:AutoFitHeight="0">
    <Cell ss:StyleID="s62"><Data ss:Type="String">Escherichia coli 4-203-08_S3_C2</Data></Cell>
    <Cell ss:StyleID="s62"><Data ss:Type="Number">105</Data></Cell>
    <Cell ss:StyleID="s62"><Data ss:Type="Number">0</Data></Cell>
    <Cell ss:StyleID="s62"><Data ss:Type="Number">1</Data></Cell>
    <Cell ss:StyleID="s62"><Data ss:Type="Number">0</Data></Cell>
    <Cell ss:StyleID="s62"><Data ss:Type="String">4-203-08_S3_C2</Data></Cell>
    <Cell ss:StyleID="s62"><Data ss:Type="String">SAMN02680238</Data></Cell>
    <Cell><Data ss:Type="String">JOQK01000001</Data></Cell>
    <Cell ss:StyleID="s62"><Data ss:Type="String">Tanzania</Data></Cell>
    <Cell ss:StyleID="s62"><Data ss:Type="String">Homo sapiens</Data></Cell>
    <Cell ss:StyleID="s62"><Data ss:Type="String">stool</Data></Cell>
    <Cell ss:StyleID="s62"><Data ss:Type="String">Silbergeld,E., Coles,C., Seidman,J.C., You,Y., George,J., Nadendla,S., Daugherty,S.C., Nagaraj,S., Ott,S., Klega,K. and Rasko,D. Silbergeld,E., Coles,C., Seidman,J.C., You,Y., George,J., Nadendla,S., Daugherty,S.C., Nagaraj,S., Ott,S., Klega,K. and Rasko,D.</Data></Cell>
    <Cell ss:StyleID="s62"><Data ss:Type="String">Genetic Variability of E. coli after antibiotic treatment Direct Submission</Data></Cell>
   </Row>
   <Row ss:AutoFitHeight="0">
    <Cell ss:StyleID="s62"><Data ss:Type="String">Escherichia coli 4-203-08_S3_C3</Data></Cell>
    <Cell ss:StyleID="s62"><Data ss:Type="Number">116</Data></Cell>
    <Cell ss:StyleID="s62"><Data ss:Type="Number">0</Data></Cell>
    <Cell ss:StyleID="s62"><Data ss:Type="Number">1</Data></Cell>
    <Cell ss:StyleID="s62"><Data ss:Type="Number">0</Data></Cell>
    <Cell ss:StyleID="s62"><Data ss:Type="String">4-203-08_S3_C3</Data></Cell>
    <Cell ss:StyleID="s62"><Data ss:Type="String">SAMN02680207</Data></Cell>
    <Cell><Data ss:Type="String">JOQH01000001</Data></Cell>
    <Cell ss:StyleID="s62"><Data ss:Type="String">Tanzania</Data></Cell>
    <Cell ss:StyleID="s62"><Data ss:Type="String">Homo sapiens</Data></Cell>
    <Cell ss:StyleID="s62"><Data ss:Type="String">stool</Data></Cell>
    <Cell ss:StyleID="s62"><Data ss:Type="String">Silbergeld,E., Coles,C., Seidman,J.C., You,Y., George,J., Nadendla,S., Daugherty,S.C., Nagaraj,S., Ott,S., Klega,K. and Rasko,D. Silbergeld,E., Coles,C., Seidman,J.C., You,Y., George,J., Nadendla,S., Daugherty,S.C., Nagaraj,S., Ott,S., Klega,K. and Rasko,D.</Data></Cell>
    <Cell ss:StyleID="s62"><Data ss:Type="String">Genetic Variability of E. coli after antibiotic treatment Direct Submission</Data></Cell>
   </Row>
   <Row ss:AutoFitHeight="0">
    <Cell ss:StyleID="s62"><Data ss:Type="String">Escherichia coli 4-203-08_S4_C2</Data></Cell>
    <Cell ss:StyleID="s62"><Data ss:Type="Number">172</Data></Cell>
    <Cell ss:StyleID="s62"><Data ss:Type="Number">0</Data></Cell>
    <Cell ss:StyleID="s62"><Data ss:Type="Number">1</Data></Cell>
    <Cell ss:StyleID="s62"><Data ss:Type="Number">0</Data></Cell>
    <Cell ss:StyleID="s62"><Data ss:Type="String">4-203-08_S4_C2</Data></Cell>
    <Cell ss:StyleID="s62"><Data ss:Type="String">SAMN02680182</Data></Cell>
    <Cell><Data ss:Type="String">JOQI01000001</Data></Cell>
    <Cell ss:StyleID="s62"><Data ss:Type="String">Tanzania</Data></Cell>
    <Cell ss:StyleID="s62"><Data ss:Type="String">Homo sapiens</Data></Cell>
    <Cell ss:StyleID="s62"><Data ss:Type="String">stool</Data></Cell>
    <Cell ss:StyleID="s62"><Data ss:Type="String">Silbergeld,E., Coles,C., Seidman,J.C., You,Y., George,J., Nadendla,S., Daugherty,S.C., Nagaraj,S., Ott,S., Klega,K. and Rasko,D. Silbergeld,E., Coles,C., Seidman,J.C., You,Y., George,J., Nadendla,S., Daugherty,S.C., Nagaraj,S., Ott,S., Klega,K. and Rasko,D.</Data></Cell>
    <Cell ss:StyleID="s62"><Data ss:Type="String">Genetic Variability of E. coli after antibiotic treatment Direct Submission</Data></Cell>
   </Row>
   <Row ss:AutoFitHeight="0">
    <Cell ss:StyleID="s62"><Data ss:Type="String">Escherichia coli 4-203-08_S4_C3</Data></Cell>
    <Cell ss:StyleID="s62"><Data ss:Type="Number">180</Data></Cell>
    <Cell ss:StyleID="s62"><Data ss:Type="Number">0</Data></Cell>
    <Cell ss:StyleID="s62"><Data ss:Type="Number">1</Data></Cell>
    <Cell ss:StyleID="s62"><Data ss:Type="Number">0</Data></Cell>
    <Cell ss:StyleID="s62"><Data ss:Type="String">4-203-08_S4_C3</Data></Cell>
    <Cell ss:StyleID="s62"><Data ss:Type="String">SAMN02680234</Data></Cell>
    <Cell><Data ss:Type="String">JNMZ01000001</Data></Cell>
    <Cell ss:StyleID="s62"><Data ss:Type="String">Tanzania</Data></Cell>
    <Cell ss:StyleID="s62"><Data ss:Type="String">Homo sapiens</Data></Cell>
    <Cell ss:StyleID="s62"><Data ss:Type="String">stool</Data></Cell>
    <Cell ss:StyleID="s62"><Data ss:Type="String">Silbergeld,E., Coles,C., Seidman,J.C., You,Y., George,J., Nadendla,S., Daugherty,S.C., Nagaraj,S., Ott,S., Klega,K. and Rasko,D. Silbergeld,E., Coles,C., Seidman,J.C., You,Y., George,J., Nadendla,S., Daugherty,S.C., Nagaraj,S., Ott,S., Klega,K. and Rasko,D.</Data></Cell>
    <Cell ss:StyleID="s62"><Data ss:Type="String">Genetic Variability of E. coli after antibiotic treatment Direct Submission</Data></Cell>
   </Row>
   <Row ss:AutoFitHeight="0">
    <Cell ss:StyleID="s62"><Data ss:Type="String">Escherichia coli 4541-1</Data></Cell>
    <Cell ss:StyleID="s62"><Data ss:Type="Number">163</Data></Cell>
    <Cell ss:StyleID="s62"><Data ss:Type="Number">0</Data></Cell>
    <Cell ss:StyleID="s62"><Data ss:Type="Number">1</Data></Cell>
    <Cell ss:StyleID="s62"><Data ss:Type="Number">0</Data></Cell>
    <Cell ss:StyleID="s62"><Data ss:Type="String">4541-1</Data></Cell>
    <Cell ss:StyleID="s62"><Data ss:Type="String">SAMN02640644</Data></Cell>
    <Cell><Data ss:Type="String">JDWU01000001</Data></Cell>
    <Cell ss:StyleID="s62"><Data ss:Type="String">USA: MD</Data></Cell>
    <Cell ss:StyleID="s62"><Data ss:Type="String">Homo sapiens</Data></Cell>
    <Cell ss:StyleID="s62"><Data ss:Type="String">peri-anal swab culture</Data></Cell>
    <Cell ss:StyleID="s62"><Data ss:Type="String">Hazen,T.H., Zhao,L., Boutin,M.A., Stancil,A., Robinson,G., Harris,A.D., Rasko,D.A. and Johnson,J.K. Hazen,T.H., Harris,A., Rasko,D.A. and Johnson,J.K.</Data></Cell>
    <Cell ss:StyleID="s62"><Data ss:Type="String">Comparative Genomics of an IncA/C Multidrug Resistance Plasmid from Escherichia coli and Klebsiella Isolates from Intensive Care Unit Patients and the Utility of Whole-Genome Sequencing in Health Care Settings Direct Submission</Data></Cell>
   </Row>
   <Row ss:AutoFitHeight="0">
    <Cell ss:StyleID="s62"><Data ss:Type="String">Escherichia coli 4552-1</Data></Cell>
    <Cell ss:StyleID="s62"><Data ss:Type="Number">129</Data></Cell>
    <Cell ss:StyleID="s62"><Data ss:Type="Number">0</Data></Cell>
    <Cell ss:StyleID="s62"><Data ss:Type="Number">1</Data></Cell>
    <Cell ss:StyleID="s62"><Data ss:Type="Number">0</Data></Cell>
    <Cell ss:StyleID="s62"><Data ss:Type="String">4552-1</Data></Cell>
    <Cell ss:StyleID="s62"><Data ss:Type="String">SAMN02640645</Data></Cell>
    <Cell><Data ss:Type="String">JDWT01000001</Data></Cell>
    <Cell ss:StyleID="s62"><Data ss:Type="String">USA: MD</Data></Cell>
    <Cell ss:StyleID="s62"><Data ss:Type="String">Homo sapiens</Data></Cell>
    <Cell ss:StyleID="s62"><Data ss:Type="String">peri-anal swab culture</Data></Cell>
    <Cell ss:StyleID="s62"><Data ss:Type="String">Hazen,T.H., Zhao,L., Boutin,M.A., Stancil,A., Robinson,G., Harris,A.D., Rasko,D.A. and Johnson,J.K. Hazen,T.H., Harris,A., Rasko,D.A. and Johnson,J.K.</Data></Cell>
    <Cell ss:StyleID="s62"><Data ss:Type="String">Comparative Genomics of an IncA/C Multidrug Resistance Plasmid from Escherichia coli and Klebsiella Isolates from Intensive Care Unit Patients and the Utility of Whole-Genome Sequencing in Health Care Settings Direct Submission</Data></Cell>
   </Row>
   <Row ss:AutoFitHeight="0">
    <Cell ss:StyleID="s62"><Data ss:Type="String">Escherichia coli 5-172-05_S1_C3</Data></Cell>
    <Cell ss:StyleID="s62"><Data ss:Type="Number">185</Data></Cell>
    <Cell ss:StyleID="s62"><Data ss:Type="Number">0</Data></Cell>
    <Cell ss:StyleID="s62"><Data ss:Type="Number">1</Data></Cell>
    <Cell ss:StyleID="s62"><Data ss:Type="Number">0</Data></Cell>
    <Cell ss:StyleID="s62"><Data ss:Type="String">5-172-05_S1_C3</Data></Cell>
    <Cell ss:StyleID="s62"><Data ss:Type="String">SAMN02680175</Data></Cell>
    <Cell><Data ss:Type="String">JOQS01000001</Data></Cell>
    <Cell ss:StyleID="s62"><Data ss:Type="String">Tanzania</Data></Cell>
    <Cell ss:StyleID="s62"><Data ss:Type="String">Homo sapiens</Data></Cell>
    <Cell ss:StyleID="s62"><Data ss:Type="String">stool</Data></Cell>
    <Cell ss:StyleID="s62"><Data ss:Type="String">Silbergeld,E., Coles,C., Seidman,J.C., You,Y., George,J., Nadendla,S., Daugherty,S.C., Nagaraj,S., Ott,S., Klega,K. and Rasko,D. Silbergeld,E., Coles,C., Seidman,J.C., You,Y., George,J., Nadendla,S., Daugherty,S.C., Nagaraj,S., Ott,S., Klega,K. and Rasko,D.</Data></Cell>
    <Cell ss:StyleID="s62"><Data ss:Type="String">Genetic Variability of E. coli after antibiotic treatment Direct Submission</Data></Cell>
   </Row>
   <Row ss:AutoFitHeight="0">
    <Cell ss:StyleID="s62"><Data ss:Type="String">Escherichia coli 5-172-05_S3_C1</Data></Cell>
    <Cell ss:StyleID="s62"><Data ss:Type="Number">181</Data></Cell>
    <Cell ss:StyleID="s62"><Data ss:Type="Number">0</Data></Cell>
    <Cell ss:StyleID="s62"><Data ss:Type="Number">1</Data></Cell>
    <Cell ss:StyleID="s62"><Data ss:Type="Number">0</Data></Cell>
    <Cell ss:StyleID="s62"><Data ss:Type="String">5-172-05_S3_C1</Data></Cell>
    <Cell ss:StyleID="s62"><Data ss:Type="String">SAMN02687513</Data></Cell>
    <Cell><Data ss:Type="String">JOQQ01000001</Data></Cell>
    <Cell ss:StyleID="s62"><Data ss:Type="String">Tanzania</Data></Cell>
    <Cell ss:StyleID="s62"><Data ss:Type="String">Homo sapiens</Data></Cell>
    <Cell ss:StyleID="s62"><Data ss:Type="String">stool</Data></Cell>
    <Cell ss:StyleID="s62"><Data ss:Type="String">Silbergeld,E., Coles,C., Seidman,J.C., You,Y., George,J., Nadendla,S., Daugherty,S.C., Nagaraj,S., Ott,S., Klega,K. and Rasko,D. Silbergeld,E., Coles,C., Seidman,J.C., You,Y., George,J., Nadendla,S., Daugherty,S.C., Nagaraj,S., Ott,S., Klega,K. and Rasko,D.</Data></Cell>
    <Cell ss:StyleID="s62"><Data ss:Type="String">Genetic Variability of E. coli after antibiotic treatment Direct Submission</Data></Cell>
   </Row>
   <Row ss:AutoFitHeight="0">
    <Cell ss:StyleID="s62"><Data ss:Type="String">Escherichia coli 5-172-05_S3_C3</Data></Cell>
    <Cell ss:StyleID="s62"><Data ss:Type="Number">193</Data></Cell>
    <Cell ss:StyleID="s62"><Data ss:Type="Number">0</Data></Cell>
    <Cell ss:StyleID="s62"><Data ss:Type="Number">1</Data></Cell>
    <Cell ss:StyleID="s62"><Data ss:Type="Number">0</Data></Cell>
    <Cell ss:StyleID="s62"><Data ss:Type="String">5-172-05_S3_C3</Data></Cell>
    <Cell ss:StyleID="s62"><Data ss:Type="String">SAMN02687514</Data></Cell>
    <Cell><Data ss:Type="String">JOQO01000001</Data></Cell>
    <Cell ss:StyleID="s62"><Data ss:Type="String">Tanzania</Data></Cell>
    <Cell ss:StyleID="s62"><Data ss:Type="String">Homo sapiens</Data></Cell>
    <Cell ss:StyleID="s62"><Data ss:Type="String">stool</Data></Cell>
    <Cell ss:StyleID="s62"><Data ss:Type="String">Silbergeld,E., Coles,C., Seidman,J.C., You,Y., George,J., Nadendla,S., Daugherty,S.C., Nagaraj,S., Ott,S., Klega,K. and Rasko,D. Silbergeld,E., Coles,C., Seidman,J.C., You,Y., George,J., Nadendla,S., Daugherty,S.C., Nagaraj,S., Ott,S., Klega,K. and Rasko,D.</Data></Cell>
    <Cell ss:StyleID="s62"><Data ss:Type="String">Genetic Variability of E. coli after antibiotic treatment Direct Submission</Data></Cell>
   </Row>
   <Row ss:AutoFitHeight="0">
    <Cell ss:StyleID="s62"><Data ss:Type="String">Escherichia coli 5-172-05_S4_C1</Data></Cell>
    <Cell ss:StyleID="s62"><Data ss:Type="Number">113</Data></Cell>
    <Cell ss:StyleID="s62"><Data ss:Type="Number">0</Data></Cell>
    <Cell ss:StyleID="s62"><Data ss:Type="Number">1</Data></Cell>
    <Cell ss:StyleID="s62"><Data ss:Type="Number">0</Data></Cell>
    <Cell ss:StyleID="s62"><Data ss:Type="String">5-172-05_S4_C1</Data></Cell>
    <Cell ss:StyleID="s62"><Data ss:Type="String">SAMN02680256</Data></Cell>
    <Cell><Data ss:Type="String">JOQP01000001</Data></Cell>
    <Cell ss:StyleID="s62"><Data ss:Type="String">Tanzania</Data></Cell>
    <Cell ss:StyleID="s62"><Data ss:Type="String">Homo sapiens</Data></Cell>
    <Cell ss:StyleID="s62"><Data ss:Type="String">stool</Data></Cell>
    <Cell ss:StyleID="s62"><Data ss:Type="String">Silbergeld,E., Coles,C., Seidman,J.C., You,Y., George,J., Nadendla,S., Daugherty,S.C., Nagaraj,S., Ott,S., Klega,K. and Rasko,D. Silbergeld,E., Coles,C., Seidman,J.C., You,Y., George,J., Nadendla,S., Daugherty,S.C., Nagaraj,S., Ott,S., Klega,K. and Rasko,D.</Data></Cell>
    <Cell ss:StyleID="s62"><Data ss:Type="String">Genetic Variability of E. coli after antibiotic treatment Direct Submission</Data></Cell>
   </Row>
   <Row ss:AutoFitHeight="0">
    <Cell ss:StyleID="s62"><Data ss:Type="String">Escherichia coli 5-172-05_S4_C2</Data></Cell>
    <Cell ss:StyleID="s62"><Data ss:Type="Number">109</Data></Cell>
    <Cell ss:StyleID="s62"><Data ss:Type="Number">0</Data></Cell>
    <Cell ss:StyleID="s62"><Data ss:Type="Number">1</Data></Cell>
    <Cell ss:StyleID="s62"><Data ss:Type="Number">0</Data></Cell>
    <Cell ss:StyleID="s62"><Data ss:Type="String">5-172-05_S4_C2</Data></Cell>
    <Cell ss:StyleID="s62"><Data ss:Type="String">SAMN02687503</Data></Cell>
    <Cell><Data ss:Type="String">JOQN01000001</Data></Cell>
    <Cell ss:StyleID="s62"><Data ss:Type="String">Tanzania</Data></Cell>
    <Cell ss:StyleID="s62"><Data ss:Type="String">Homo sapiens</Data></Cell>
    <Cell ss:StyleID="s62"><Data ss:Type="String">stool</Data></Cell>
    <Cell ss:StyleID="s62"><Data ss:Type="String">Silbergeld,E., Coles,C., Seidman,J.C., You,Y., George,J., Nadendla,S., Daugherty,S.C., Nagaraj,S., Ott,S., Klega,K. and Rasko,D. Silbergeld,E., Coles,C., Seidman,J.C., You,Y., George,J., Nadendla,S., Daugherty,S.C., Nagaraj,S., Ott,S., Klega,K. and Rasko,D.</Data></Cell>
    <Cell ss:StyleID="s62"><Data ss:Type="String">Genetic Variability of E. coli after antibiotic treatment Direct Submission</Data></Cell>
   </Row>
   <Row ss:AutoFitHeight="0">
    <Cell ss:StyleID="s62"><Data ss:Type="String">Escherichia coli 5-172-05_S4_C3</Data></Cell>
    <Cell ss:StyleID="s62"><Data ss:Type="Number">110</Data></Cell>
    <Cell ss:StyleID="s62"><Data ss:Type="Number">0</Data></Cell>
    <Cell ss:StyleID="s62"><Data ss:Type="Number">1</Data></Cell>
    <Cell ss:StyleID="s62"><Data ss:Type="Number">0</Data></Cell>
    <Cell ss:StyleID="s62"><Data ss:Type="String">5-172-05_S4_C3</Data></Cell>
    <Cell ss:StyleID="s62"><Data ss:Type="String">SAMN02687475</Data></Cell>
    <Cell><Data ss:Type="String">JOQT01000001</Data></Cell>
    <Cell ss:StyleID="s62"><Data ss:Type="String">Tanzania</Data></Cell>
    <Cell ss:StyleID="s62"><Data ss:Type="String">Homo sapiens</Data></Cell>
    <Cell ss:StyleID="s62"><Data ss:Type="String">stool</Data></Cell>
    <Cell ss:StyleID="s62"><Data ss:Type="String">Silbergeld,E., Coles,C., Seidman,J.C., You,Y., George,J., Nadendla,S., Daugherty,S.C., Nagaraj,S., Ott,S., Klega,K. and Rasko,D. Silbergeld,E., Coles,C., Seidman,J.C., You,Y., George,J., Nadendla,S., Daugherty,S.C., Nagaraj,S., Ott,S., Klega,K. and Rasko,D.</Data></Cell>
    <Cell ss:StyleID="s62"><Data ss:Type="String">Genetic Variability of E. coli after antibiotic treatment Direct Submission</Data></Cell>
   </Row>
   <Row ss:AutoFitHeight="0">
    <Cell ss:StyleID="s62"><Data ss:Type="String">Escherichia coli 53638</Data></Cell>
    <Cell ss:StyleID="s62"><Data ss:Type="Number">4</Data></Cell>
    <Cell ss:StyleID="s62"><Data ss:Type="Number">0</Data></Cell>
    <Cell ss:StyleID="s62"><Data ss:Type="Number">1</Data></Cell>
    <Cell ss:StyleID="s62"><Data ss:Type="Number">0</Data></Cell>
    <Cell ss:StyleID="s62"><Data ss:Type="Number">53638</Data></Cell>
    <Cell ss:StyleID="s62"><Data ss:Type="String">SAMN02435879</Data></Cell>
    <Cell><Data ss:Type="String">CP001064</Data></Cell>
    <Cell ss:StyleID="s62"><Data ss:Type="String">not_found</Data></Cell>
    <Cell ss:StyleID="s62"><Data ss:Type="String">not_found</Data></Cell>
    <Cell ss:StyleID="s62"><Data ss:Type="String">not_found</Data></Cell>
    <Cell ss:StyleID="s62"><Data ss:Type="String">Rasko,D.A., Rosovitz,M.J., Brinkley,C., Myers,G.S.A., Seshadri,R., Cer,R.Z., Jiang,L., Sebastian,Y. and Ravel,J.</Data></Cell>
    <Cell ss:StyleID="s62"><Data ss:Type="String">Direct Submission</Data></Cell>
   </Row>
   <Row ss:AutoFitHeight="0">
    <Cell ss:StyleID="s62"><Data ss:Type="String">Escherichia coli 5-366-08_S4_C1</Data></Cell>
    <Cell ss:StyleID="s62"><Data ss:Type="Number">217</Data></Cell>
    <Cell ss:StyleID="s62"><Data ss:Type="Number">0</Data></Cell>
    <Cell ss:StyleID="s62"><Data ss:Type="Number">1</Data></Cell>
    <Cell ss:StyleID="s62"><Data ss:Type="Number">0</Data></Cell>
    <Cell ss:StyleID="s62"><Data ss:Type="String">5-366-08_S4_C1</Data></Cell>
    <Cell ss:StyleID="s62"><Data ss:Type="String">SAMN02689049</Data></Cell>
    <Cell><Data ss:Type="String">JOST01000001</Data></Cell>
    <Cell ss:StyleID="s62"><Data ss:Type="String">Tanzania</Data></Cell>
    <Cell ss:StyleID="s62"><Data ss:Type="String">Homo sapiens</Data></Cell>
    <Cell ss:StyleID="s62"><Data ss:Type="String">stool</Data></Cell>
    <Cell ss:StyleID="s62"><Data ss:Type="String">Silbergeld,E., Coles,C., Seidman,J.C., You,Y., George,J., Nadendla,S., Daugherty,S.C., Nagaraj,S., Ott,S., Klega,K. and Rasko,D. Silbergeld,E., Coles,C., Seidman,J.C., You,Y., George,J., Nadendla,S., Daugherty,S.C., Nagaraj,S., Ott,S., Klega,K. and Rasko,D.</Data></Cell>
    <Cell ss:StyleID="s62"><Data ss:Type="String">Genetic Variability of E. coli after antibiotic treatment Direct Submission</Data></Cell>
   </Row>
   <Row ss:AutoFitHeight="0">
    <Cell ss:StyleID="s62"><Data ss:Type="String">Escherichia coli 5-366-08_S4_C2</Data></Cell>
    <Cell ss:StyleID="s62"><Data ss:Type="Number">225</Data></Cell>
    <Cell ss:StyleID="s62"><Data ss:Type="Number">0</Data></Cell>
    <Cell ss:StyleID="s62"><Data ss:Type="Number">1</Data></Cell>
    <Cell ss:StyleID="s62"><Data ss:Type="Number">0</Data></Cell>
    <Cell ss:StyleID="s62"><Data ss:Type="String">5-366-08_S4_C2</Data></Cell>
    <Cell ss:StyleID="s62"><Data ss:Type="String">SAMN02680208</Data></Cell>
    <Cell><Data ss:Type="String">JOQM01000001</Data></Cell>
    <Cell ss:StyleID="s62"><Data ss:Type="String">Tanzania</Data></Cell>
    <Cell ss:StyleID="s62"><Data ss:Type="String">Homo sapiens</Data></Cell>
    <Cell ss:StyleID="s62"><Data ss:Type="String">stool</Data></Cell>
    <Cell ss:StyleID="s62"><Data ss:Type="String">Silbergeld,E., Coles,C., Seidman,J.C., You,Y., George,J., Nadendla,S., Daugherty,S.C., Nagaraj,S., Ott,S., Klega,K. and Rasko,D. Silbergeld,E., Coles,C., Seidman,J.C., You,Y., George,J., Nadendla,S., Daugherty,S.C., Nagaraj,S., Ott,S., Klega,K. and Rasko,D.</Data></Cell>
    <Cell ss:StyleID="s62"><Data ss:Type="String">Genetic Variability of E. coli after antibiotic treatment Direct Submission</Data></Cell>
   </Row>
   <Row ss:AutoFitHeight="0">
    <Cell ss:StyleID="s62"><Data ss:Type="String">Escherichia coli 53A</Data></Cell>
    <Cell ss:StyleID="s62"><Data ss:Type="Number">233</Data></Cell>
    <Cell ss:StyleID="s62"><Data ss:Type="Number">0</Data></Cell>
    <Cell ss:StyleID="s62"><Data ss:Type="Number">1</Data></Cell>
    <Cell ss:StyleID="s62"><Data ss:Type="Number">0</Data></Cell>
    <Cell ss:StyleID="s62"><Data ss:Type="String">53A</Data></Cell>
    <Cell ss:StyleID="s62"><Data ss:Type="String">SAMN02471484</Data></Cell>
    <Cell><Data ss:Type="String">AYQQ01000001</Data></Cell>
    <Cell ss:StyleID="s62"><Data ss:Type="String">not_found</Data></Cell>
    <Cell ss:StyleID="s62"><Data ss:Type="String">not_found</Data></Cell>
    <Cell ss:StyleID="s62"><Data ss:Type="String">not_found</Data></Cell>
    <Cell ss:StyleID="s62"><Data ss:Type="String">de Been,M., van Schaik,W. and Willems,R. de Been,M., van Schaik,W. and Willems,R.</Data></Cell>
    <Cell ss:StyleID="s62"><Data ss:Type="String">Distinct plasmid lineages disseminate Extended-Spectrum Beta-Lactamase genes between Escherichia coli strains from different hosts Direct Submission</Data></Cell>
   </Row>
   <Row ss:AutoFitHeight="0">
    <Cell ss:StyleID="s62"><Data ss:Type="String">Escherichia coli 6-175-07_S4_C1</Data></Cell>
    <Cell ss:StyleID="s62"><Data ss:Type="Number">125</Data></Cell>
    <Cell ss:StyleID="s62"><Data ss:Type="Number">0</Data></Cell>
    <Cell ss:StyleID="s62"><Data ss:Type="Number">1</Data></Cell>
    <Cell ss:StyleID="s62"><Data ss:Type="Number">0</Data></Cell>
    <Cell ss:StyleID="s62"><Data ss:Type="String">6-175-07_S4_C1</Data></Cell>
    <Cell ss:StyleID="s62"><Data ss:Type="String">SAMN02680206</Data></Cell>
    <Cell><Data ss:Type="String">JORB01000001</Data></Cell>
    <Cell ss:StyleID="s62"><Data ss:Type="String">Tanzania</Data></Cell>
    <Cell ss:StyleID="s62"><Data ss:Type="String">Homo sapiens</Data></Cell>
    <Cell ss:StyleID="s62"><Data ss:Type="String">stool</Data></Cell>
    <Cell ss:StyleID="s62"><Data ss:Type="String">Silbergeld,E., Coles,C., Seidman,J.C., You,Y., George,J., Nadendla,S., Daugherty,S.C., Nagaraj,S., Ott,S., Klega,K. and Rasko,D. Silbergeld,E., Coles,C., Seidman,J.C., You,Y., George,J., Nadendla,S., Daugherty,S.C., Nagaraj,S., Ott,S., Klega,K. and Rasko,D.</Data></Cell>
    <Cell ss:StyleID="s62"><Data ss:Type="String">Genetic Variability of E. coli after antibiotic treatment Direct Submission</Data></Cell>
   </Row>
   <Row ss:AutoFitHeight="0">
    <Cell ss:StyleID="s62"><Data ss:Type="String">Escherichia coli 6-175-07_S4_C2</Data></Cell>
    <Cell ss:StyleID="s62"><Data ss:Type="Number">103</Data></Cell>
    <Cell ss:StyleID="s62"><Data ss:Type="Number">0</Data></Cell>
    <Cell ss:StyleID="s62"><Data ss:Type="Number">1</Data></Cell>
    <Cell ss:StyleID="s62"><Data ss:Type="Number">0</Data></Cell>
    <Cell ss:StyleID="s62"><Data ss:Type="String">6-175-07_S4_C2</Data></Cell>
    <Cell ss:StyleID="s62"><Data ss:Type="String">SAMN02687530</Data></Cell>
    <Cell><Data ss:Type="String">JORC01000001</Data></Cell>
    <Cell ss:StyleID="s62"><Data ss:Type="String">Tanzania</Data></Cell>
    <Cell ss:StyleID="s62"><Data ss:Type="String">Homo sapiens</Data></Cell>
    <Cell ss:StyleID="s62"><Data ss:Type="String">stool</Data></Cell>
    <Cell ss:StyleID="s62"><Data ss:Type="String">Silbergeld,E., Coles,C., Seidman,J.C., You,Y., George,J., Nadendla,S., Daugherty,S.C., Nagaraj,S., Ott,S., Klega,K. and Rasko,D. Silbergeld,E., Coles,C., Seidman,J.C., You,Y., George,J., Nadendla,S., Daugherty,S.C., Nagaraj,S., Ott,S., Klega,K. and Rasko,D.</Data></Cell>
    <Cell ss:StyleID="s62"><Data ss:Type="String">Genetic Variability of E. coli after antibiotic treatment Direct Submission</Data></Cell>
   </Row>
   <Row ss:AutoFitHeight="0">
    <Cell ss:StyleID="s62"><Data ss:Type="String">Escherichia coli 6-175-07_S4_C3</Data></Cell>
    <Cell ss:StyleID="s62"><Data ss:Type="Number">133</Data></Cell>
    <Cell ss:StyleID="s62"><Data ss:Type="Number">0</Data></Cell>
    <Cell ss:StyleID="s62"><Data ss:Type="Number">1</Data></Cell>
    <Cell ss:StyleID="s62"><Data ss:Type="Number">0</Data></Cell>
    <Cell ss:StyleID="s62"><Data ss:Type="String">6-175-07_S4_C3</Data></Cell>
    <Cell ss:StyleID="s62"><Data ss:Type="String">SAMN02680186</Data></Cell>
    <Cell><Data ss:Type="String">JORK01000001</Data></Cell>
    <Cell ss:StyleID="s62"><Data ss:Type="String">Tanzania</Data></Cell>
    <Cell ss:StyleID="s62"><Data ss:Type="String">Homo sapiens</Data></Cell>
    <Cell ss:StyleID="s62"><Data ss:Type="String">stool</Data></Cell>
    <Cell ss:StyleID="s62"><Data ss:Type="String">Silbergeld,E., Coles,C., Seidman,J.C., You,Y., George,J., Nadendla,S., Daugherty,S.C., Nagaraj,S., Ott,S., Klega,K. and Rasko,D. Silbergeld,E., Coles,C., Seidman,J.C., You,Y., George,J., Nadendla,S., Daugherty,S.C., Nagaraj,S., Ott,S., Klega,K. and Rasko,D.</Data></Cell>
    <Cell ss:StyleID="s62"><Data ss:Type="String">Genetic Variability of E. coli after antibiotic treatment Direct Submission</Data></Cell>
   </Row>
   <Row ss:AutoFitHeight="0">
    <Cell ss:StyleID="s62"><Data ss:Type="String">Escherichia coli 6-319-05_S4_C2</Data></Cell>
    <Cell ss:StyleID="s62"><Data ss:Type="Number">208</Data></Cell>
    <Cell ss:StyleID="s62"><Data ss:Type="Number">0</Data></Cell>
    <Cell ss:StyleID="s62"><Data ss:Type="Number">1</Data></Cell>
    <Cell ss:StyleID="s62"><Data ss:Type="Number">0</Data></Cell>
    <Cell ss:StyleID="s62"><Data ss:Type="String">6-319-05_S4_C2</Data></Cell>
    <Cell ss:StyleID="s62"><Data ss:Type="String">SAMN02680251</Data></Cell>
    <Cell><Data ss:Type="String">JORH01000001</Data></Cell>
    <Cell ss:StyleID="s62"><Data ss:Type="String">Tanzania</Data></Cell>
    <Cell ss:StyleID="s62"><Data ss:Type="String">Homo sapiens</Data></Cell>
    <Cell ss:StyleID="s62"><Data ss:Type="String">stool</Data></Cell>
    <Cell ss:StyleID="s62"><Data ss:Type="String">Silbergeld,E., Coles,C., Seidman,J.C., You,Y., George,J., Nadendla,S., Daugherty,S.C., Nagaraj,S., Ott,S., Klega,K. and Rasko,D. Silbergeld,E., Coles,C., Seidman,J.C., You,Y., George,J., Nadendla,S., Daugherty,S.C., Nagaraj,S., Ott,S., Klega,K. and Rasko,D.</Data></Cell>
    <Cell ss:StyleID="s62"><Data ss:Type="String">Genetic Variability of E. coli after antibiotic treatment Direct Submission</Data></Cell>
   </Row>
   <Row ss:AutoFitHeight="0">
    <Cell ss:StyleID="s62"><Data ss:Type="String">Escherichia coli 6-537-08_S1_C1</Data></Cell>
    <Cell ss:StyleID="s62"><Data ss:Type="Number">153</Data></Cell>
    <Cell ss:StyleID="s62"><Data ss:Type="Number">0</Data></Cell>
    <Cell ss:StyleID="s62"><Data ss:Type="Number">1</Data></Cell>
    <Cell ss:StyleID="s62"><Data ss:Type="Number">0</Data></Cell>
    <Cell ss:StyleID="s62"><Data ss:Type="String">6-537-08_S1_C1</Data></Cell>
    <Cell ss:StyleID="s62"><Data ss:Type="String">SAMN02687541</Data></Cell>
    <Cell><Data ss:Type="String">JORI01000001</Data></Cell>
    <Cell ss:StyleID="s62"><Data ss:Type="String">Tanzania</Data></Cell>
    <Cell ss:StyleID="s62"><Data ss:Type="String">Homo sapiens</Data></Cell>
    <Cell ss:StyleID="s62"><Data ss:Type="String">stool</Data></Cell>
    <Cell ss:StyleID="s62"><Data ss:Type="String">Silbergeld,E., Coles,C., Seidman,J.C., You,Y., George,J., Nadendla,S., Daugherty,S.C., Nagaraj,S., Ott,S., Klega,K. and Rasko,D. Silbergeld,E., Coles,C., Seidman,J.C., You,Y., George,J., Nadendla,S., Daugherty,S.C., Nagaraj,S., Ott,S., Klega,K. and Rasko,D.</Data></Cell>
    <Cell ss:StyleID="s62"><Data ss:Type="String">Genetic Variability of E. coli after antibiotic treatment Direct Submission</Data></Cell>
   </Row>
   <Row ss:AutoFitHeight="0">
    <Cell ss:StyleID="s62"><Data ss:Type="String">Escherichia coli 6-537-08_S1_C2</Data></Cell>
    <Cell ss:StyleID="s62"><Data ss:Type="Number">160</Data></Cell>
    <Cell ss:StyleID="s62"><Data ss:Type="Number">0</Data></Cell>
    <Cell ss:StyleID="s62"><Data ss:Type="Number">1</Data></Cell>
    <Cell ss:StyleID="s62"><Data ss:Type="Number">0</Data></Cell>
    <Cell ss:StyleID="s62"><Data ss:Type="String">6-537-08_S1_C2</Data></Cell>
    <Cell ss:StyleID="s62"><Data ss:Type="String">SAMN02687487</Data></Cell>
    <Cell><Data ss:Type="String">JOSC01000001</Data></Cell>
    <Cell ss:StyleID="s62"><Data ss:Type="String">Tanzania</Data></Cell>
    <Cell ss:StyleID="s62"><Data ss:Type="String">Homo sapiens</Data></Cell>
    <Cell ss:StyleID="s62"><Data ss:Type="String">stool</Data></Cell>
    <Cell ss:StyleID="s62"><Data ss:Type="String">Silbergeld,E., Coles,C., Seidman,J.C., You,Y., George,J., Nadendla,S., Daugherty,S.C., Nagaraj,S., Ott,S., Klega,K. and Rasko,D. Silbergeld,E., Coles,C., Seidman,J.C., You,Y., George,J., Nadendla,S., Daugherty,S.C., Nagaraj,S., Ott,S., Klega,K. and Rasko,D.</Data></Cell>
    <Cell ss:StyleID="s62"><Data ss:Type="String">Genetic Variability of E. coli after antibiotic treatment Direct Submission</Data></Cell>
   </Row>
   <Row ss:AutoFitHeight="0">
    <Cell ss:StyleID="s62"><Data ss:Type="String">Escherichia coli 6-537-08_S1_C3</Data></Cell>
    <Cell ss:StyleID="s62"><Data ss:Type="Number">167</Data></Cell>
    <Cell ss:StyleID="s62"><Data ss:Type="Number">0</Data></Cell>
    <Cell ss:StyleID="s62"><Data ss:Type="Number">1</Data></Cell>
    <Cell ss:StyleID="s62"><Data ss:Type="Number">0</Data></Cell>
    <Cell ss:StyleID="s62"><Data ss:Type="String">6-537-08_S1_C3</Data></Cell>
    <Cell ss:StyleID="s62"><Data ss:Type="String">SAMN02687512</Data></Cell>
    <Cell><Data ss:Type="String">JOSF01000001</Data></Cell>
    <Cell ss:StyleID="s62"><Data ss:Type="String">Tanzania</Data></Cell>
    <Cell ss:StyleID="s62"><Data ss:Type="String">Homo sapiens</Data></Cell>
    <Cell ss:StyleID="s62"><Data ss:Type="String">stool</Data></Cell>
    <Cell ss:StyleID="s62"><Data ss:Type="String">Silbergeld,E., Coles,C., Seidman,J.C., You,Y., George,J., Nadendla,S., Daugherty,S.C., Nagaraj,S., Ott,S., Klega,K. and Rasko,D. Silbergeld,E., Coles,C., Seidman,J.C., You,Y., George,J., Nadendla,S., Daugherty,S.C., Nagaraj,S., Ott,S., Klega,K. and Rasko,D.</Data></Cell>
    <Cell ss:StyleID="s62"><Data ss:Type="String">Genetic Variability of E. coli after antibiotic treatment Direct Submission</Data></Cell>
   </Row>
   <Row ss:AutoFitHeight="0">
    <Cell ss:StyleID="s62"><Data ss:Type="String">Escherichia coli 6-537-08_S4_C1</Data></Cell>
    <Cell ss:StyleID="s62"><Data ss:Type="Number">129</Data></Cell>
    <Cell ss:StyleID="s62"><Data ss:Type="Number">0</Data></Cell>
    <Cell ss:StyleID="s62"><Data ss:Type="Number">1</Data></Cell>
    <Cell ss:StyleID="s62"><Data ss:Type="Number">0</Data></Cell>
    <Cell ss:StyleID="s62"><Data ss:Type="String">6-537-08_S4_C1</Data></Cell>
    <Cell ss:StyleID="s62"><Data ss:Type="String">SAMN02687507</Data></Cell>
    <Cell><Data ss:Type="String">JORS01000001</Data></Cell>
    <Cell ss:StyleID="s62"><Data ss:Type="String">Tanzania</Data></Cell>
    <Cell ss:StyleID="s62"><Data ss:Type="String">Homo sapiens</Data></Cell>
    <Cell ss:StyleID="s62"><Data ss:Type="String">stool</Data></Cell>
    <Cell ss:StyleID="s62"><Data ss:Type="String">Silbergeld,E., Coles,C., Seidman,J.C., You,Y., George,J., Nadendla,S., Daugherty,S.C., Nagaraj,S., Ott,S., Klega,K. and Rasko,D. Silbergeld,E., Coles,C., Seidman,J.C., You,Y., George,J., Nadendla,S., Daugherty,S.C., Nagaraj,S., Ott,S., Klega,K. and Rasko,D.</Data></Cell>
    <Cell ss:StyleID="s62"><Data ss:Type="String">Genetic Variability of E. coli after antibiotic treatment Direct Submission</Data></Cell>
   </Row>
   <Row ss:AutoFitHeight="0">
    <Cell ss:StyleID="s62"><Data ss:Type="String">Escherichia coli 6-537-08_S4_C2</Data></Cell>
    <Cell ss:StyleID="s62"><Data ss:Type="Number">112</Data></Cell>
    <Cell ss:StyleID="s62"><Data ss:Type="Number">0</Data></Cell>
    <Cell ss:StyleID="s62"><Data ss:Type="Number">1</Data></Cell>
    <Cell ss:StyleID="s62"><Data ss:Type="Number">0</Data></Cell>
    <Cell ss:StyleID="s62"><Data ss:Type="String">6-537-08_S4_C2</Data></Cell>
    <Cell ss:StyleID="s62"><Data ss:Type="String">SAMN02680236</Data></Cell>
    <Cell><Data ss:Type="String">JOSG01000001</Data></Cell>
    <Cell ss:StyleID="s62"><Data ss:Type="String">Tanzania</Data></Cell>
    <Cell ss:StyleID="s62"><Data ss:Type="String">Homo sapiens</Data></Cell>
    <Cell ss:StyleID="s62"><Data ss:Type="String">stool</Data></Cell>
    <Cell ss:StyleID="s62"><Data ss:Type="String">Silbergeld,E., Coles,C., Seidman,J.C., You,Y., George,J., Nadendla,S., Daugherty,S.C., Nagaraj,S., Ott,S., Klega,K. and Rasko,D. Silbergeld,E., Coles,C., Seidman,J.C., You,Y., George,J., Nadendla,S., Daugherty,S.C., Nagaraj,S., Ott,S., Klega,K. and Rasko,D.</Data></Cell>
    <Cell ss:StyleID="s62"><Data ss:Type="String">Genetic Variability of E. coli after antibiotic treatment Direct Submission</Data></Cell>
   </Row>
   <Row ss:AutoFitHeight="0">
    <Cell ss:StyleID="s62"><Data ss:Type="String">Escherichia coli 681</Data></Cell>
    <Cell ss:StyleID="s62"><Data ss:Type="Number">285</Data></Cell>
    <Cell ss:StyleID="s62"><Data ss:Type="Number">0</Data></Cell>
    <Cell ss:StyleID="s62"><Data ss:Type="Number">1</Data></Cell>
    <Cell ss:StyleID="s62"><Data ss:Type="Number">0</Data></Cell>
    <Cell ss:StyleID="s62"><Data ss:Type="Number">681</Data></Cell>
    <Cell ss:StyleID="s62"><Data ss:Type="String">SAMN02471490</Data></Cell>
    <Cell><Data ss:Type="String">AYQN01000001</Data></Cell>
    <Cell ss:StyleID="s62"><Data ss:Type="String">not_found</Data></Cell>
    <Cell ss:StyleID="s62"><Data ss:Type="String">not_found</Data></Cell>
    <Cell ss:StyleID="s62"><Data ss:Type="String">not_found</Data></Cell>
    <Cell ss:StyleID="s62"><Data ss:Type="String">de Been,M., van Schaik,W. and Willems,R. de Been,M., van Schaik,W. and Willems,R.</Data></Cell>
    <Cell ss:StyleID="s62"><Data ss:Type="String">Distinct plasmid lineages disseminate Extended-Spectrum Beta-Lactamase genes between Escherichia coli strains from different hosts Direct Submission</Data></Cell>
   </Row>
   <Row ss:AutoFitHeight="0">
    <Cell ss:StyleID="s62"><Data ss:Type="String">Escherichia coli 7-233-03_S1_C2</Data></Cell>
    <Cell ss:StyleID="s62"><Data ss:Type="Number">84</Data></Cell>
    <Cell ss:StyleID="s62"><Data ss:Type="Number">0</Data></Cell>
    <Cell ss:StyleID="s62"><Data ss:Type="Number">1</Data></Cell>
    <Cell ss:StyleID="s62"><Data ss:Type="Number">0</Data></Cell>
    <Cell ss:StyleID="s62"><Data ss:Type="String">7-233-03_S1_C2</Data></Cell>
    <Cell ss:StyleID="s62"><Data ss:Type="String">SAMN02680093</Data></Cell>
    <Cell><Data ss:Type="String">JORN01000001</Data></Cell>
    <Cell ss:StyleID="s62"><Data ss:Type="String">Tanzania</Data></Cell>
    <Cell ss:StyleID="s62"><Data ss:Type="String">Homo sapiens</Data></Cell>
    <Cell ss:StyleID="s62"><Data ss:Type="String">stool</Data></Cell>
    <Cell ss:StyleID="s62"><Data ss:Type="String">Silbergeld,E., Coles,C., Seidman,J.C., You,Y., George,J., Nadendla,S., Daugherty,S.C., Nagaraj,S., Ott,S., Klega,K. and Rasko,D. Silbergeld,E., Coles,C., Seidman,J.C., You,Y., George,J., Nadendla,S., Daugherty,S.C., Nagaraj,S., Ott,S., Klega,K. and Rasko,D.</Data></Cell>
    <Cell ss:StyleID="s62"><Data ss:Type="String">Genetic Variability of E. coli after antibiotic treatment Direct Submission</Data></Cell>
   </Row>
   <Row ss:AutoFitHeight="0">
    <Cell ss:StyleID="s62"><Data ss:Type="String">Escherichia coli 7-233-03_S1_C3</Data></Cell>
    <Cell ss:StyleID="s62"><Data ss:Type="Number">72</Data></Cell>
    <Cell ss:StyleID="s62"><Data ss:Type="Number">0</Data></Cell>
    <Cell ss:StyleID="s62"><Data ss:Type="Number">1</Data></Cell>
    <Cell ss:StyleID="s62"><Data ss:Type="Number">0</Data></Cell>
    <Cell ss:StyleID="s62"><Data ss:Type="String">7-233-03_S1_C3</Data></Cell>
    <Cell ss:StyleID="s62"><Data ss:Type="String">SAMN02687543</Data></Cell>
    <Cell><Data ss:Type="String">JORU01000001</Data></Cell>
    <Cell ss:StyleID="s62"><Data ss:Type="String">Tanzania</Data></Cell>
    <Cell ss:StyleID="s62"><Data ss:Type="String">Homo sapiens</Data></Cell>
    <Cell ss:StyleID="s62"><Data ss:Type="String">stool</Data></Cell>
    <Cell ss:StyleID="s62"><Data ss:Type="String">Silbergeld,E., Coles,C., Seidman,J.C., You,Y., George,J., Nadendla,S., Daugherty,S.C., Nagaraj,S., Ott,S., Klega,K. and Rasko,D. Silbergeld,E., Coles,C., Seidman,J.C., You,Y., George,J., Nadendla,S., Daugherty,S.C., Nagaraj,S., Ott,S., Klega,K. and Rasko,D.</Data></Cell>
    <Cell ss:StyleID="s62"><Data ss:Type="String">Genetic Variability of E. coli after antibiotic treatment Direct Submission</Data></Cell>
   </Row>
   <Row ss:AutoFitHeight="0">
    <Cell ss:StyleID="s62"><Data ss:Type="String">Escherichia coli 7-233-03_S3_C1</Data></Cell>
    <Cell ss:StyleID="s62"><Data ss:Type="Number">140</Data></Cell>
    <Cell ss:StyleID="s62"><Data ss:Type="Number">0</Data></Cell>
    <Cell ss:StyleID="s62"><Data ss:Type="Number">1</Data></Cell>
    <Cell ss:StyleID="s62"><Data ss:Type="Number">0</Data></Cell>
    <Cell ss:StyleID="s62"><Data ss:Type="String">7-233-03_S3_C1</Data></Cell>
    <Cell ss:StyleID="s62"><Data ss:Type="String">SAMN02687468</Data></Cell>
    <Cell><Data ss:Type="String">JORO01000001</Data></Cell>
    <Cell ss:StyleID="s62"><Data ss:Type="String">Tanzania</Data></Cell>
    <Cell ss:StyleID="s62"><Data ss:Type="String">Homo sapiens</Data></Cell>
    <Cell ss:StyleID="s62"><Data ss:Type="String">stool</Data></Cell>
    <Cell ss:StyleID="s62"><Data ss:Type="String">Silbergeld,E., Coles,C., Seidman,J.C., You,Y., George,J., Nadendla,S., Daugherty,S.C., Nagaraj,S., Ott,S., Klega,K. and Rasko,D. Silbergeld,E., Coles,C., Seidman,J.C., You,Y., George,J., Nadendla,S., Daugherty,S.C., Nagaraj,S., Ott,S., Klega,K. and Rasko,D.</Data></Cell>
    <Cell ss:StyleID="s62"><Data ss:Type="String">Genetic Variability of E. coli after antibiotic treatment Direct Submission</Data></Cell>
   </Row>
   <Row ss:AutoFitHeight="0">
    <Cell ss:StyleID="s62"><Data ss:Type="String">Escherichia coli 7-233-03_S3_C2</Data></Cell>
    <Cell ss:StyleID="s62"><Data ss:Type="Number">204</Data></Cell>
    <Cell ss:StyleID="s62"><Data ss:Type="Number">0</Data></Cell>
    <Cell ss:StyleID="s62"><Data ss:Type="Number">1</Data></Cell>
    <Cell ss:StyleID="s62"><Data ss:Type="Number">0</Data></Cell>
    <Cell ss:StyleID="s62"><Data ss:Type="String">7-233-03_S3_C2</Data></Cell>
    <Cell ss:StyleID="s62"><Data ss:Type="String">SAMN02680151</Data></Cell>
    <Cell><Data ss:Type="String">JORY01000001</Data></Cell>
    <Cell ss:StyleID="s62"><Data ss:Type="String">Tanzania</Data></Cell>
    <Cell ss:StyleID="s62"><Data ss:Type="String">Homo sapiens</Data></Cell>
    <Cell ss:StyleID="s62"><Data ss:Type="String">stool</Data></Cell>
    <Cell ss:StyleID="s62"><Data ss:Type="String">Silbergeld,E., Coles,C., Seidman,J.C., You,Y., George,J., Nadendla,S., Daugherty,S.C., Nagaraj,S., Ott,S., Klega,K. and Rasko,D. Silbergeld,E., Coles,C., Seidman,J.C., You,Y., George,J., Nadendla,S., Daugherty,S.C., Nagaraj,S., Ott,S., Klega,K. and Rasko,D.</Data></Cell>
    <Cell ss:StyleID="s62"><Data ss:Type="String">Genetic Variability of E. coli after antibiotic treatment Direct Submission</Data></Cell>
   </Row>
   <Row ss:AutoFitHeight="0">
    <Cell ss:StyleID="s62"><Data ss:Type="String">Escherichia coli 7-233-03_S3_C3</Data></Cell>
    <Cell ss:StyleID="s62"><Data ss:Type="Number">172</Data></Cell>
    <Cell ss:StyleID="s62"><Data ss:Type="Number">0</Data></Cell>
    <Cell ss:StyleID="s62"><Data ss:Type="Number">1</Data></Cell>
    <Cell ss:StyleID="s62"><Data ss:Type="Number">0</Data></Cell>
    <Cell ss:StyleID="s62"><Data ss:Type="String">7-233-03_S3_C3</Data></Cell>
    <Cell ss:StyleID="s62"><Data ss:Type="String">SAMN02687488</Data></Cell>
    <Cell><Data ss:Type="String">JORV01000001</Data></Cell>
    <Cell ss:StyleID="s62"><Data ss:Type="String">Tanzania</Data></Cell>
    <Cell ss:StyleID="s62"><Data ss:Type="String">Homo sapiens</Data></Cell>
    <Cell ss:StyleID="s62"><Data ss:Type="String">stool</Data></Cell>
    <Cell ss:StyleID="s62"><Data ss:Type="String">Silbergeld,E., Coles,C., Seidman,J.C., You,Y., George,J., Nadendla,S., Daugherty,S.C., Nagaraj,S., Ott,S., Klega,K. and Rasko,D. Silbergeld,E., Coles,C., Seidman,J.C., You,Y., George,J., Nadendla,S., Daugherty,S.C., Nagaraj,S., Ott,S., Klega,K. and Rasko,D.</Data></Cell>
    <Cell ss:StyleID="s62"><Data ss:Type="String">Genetic Variability of E. coli after antibiotic treatment Direct Submission</Data></Cell>
   </Row>
   <Row ss:AutoFitHeight="0">
    <Cell ss:StyleID="s62"><Data ss:Type="String">Escherichia coli 7-233-03_S4_C1</Data></Cell>
    <Cell ss:StyleID="s62"><Data ss:Type="Number">90</Data></Cell>
    <Cell ss:StyleID="s62"><Data ss:Type="Number">0</Data></Cell>
    <Cell ss:StyleID="s62"><Data ss:Type="Number">1</Data></Cell>
    <Cell ss:StyleID="s62"><Data ss:Type="Number">0</Data></Cell>
    <Cell ss:StyleID="s62"><Data ss:Type="String">7-233-03_S4_C1</Data></Cell>
    <Cell ss:StyleID="s62"><Data ss:Type="String">SAMN02687532</Data></Cell>
    <Cell><Data ss:Type="String">JOSD01000001</Data></Cell>
    <Cell ss:StyleID="s62"><Data ss:Type="String">Tanzania</Data></Cell>
    <Cell ss:StyleID="s62"><Data ss:Type="String">Homo sapiens</Data></Cell>
    <Cell ss:StyleID="s62"><Data ss:Type="String">stool</Data></Cell>
    <Cell ss:StyleID="s62"><Data ss:Type="String">Silbergeld,E., Coles,C., Seidman,J.C., You,Y., George,J., Nadendla,S., Daugherty,S.C., Nagaraj,S., Ott,S., Klega,K. and Rasko,D. Silbergeld,E., Coles,C., Seidman,J.C., You,Y., George,J., Nadendla,S., Daugherty,S.C., Nagaraj,S., Ott,S., Klega,K. and Rasko,D.</Data></Cell>
    <Cell ss:StyleID="s62"><Data ss:Type="String">Genetic Variability of E. coli after antibiotic treatment Direct Submission</Data></Cell>
   </Row>
   <Row ss:AutoFitHeight="0">
    <Cell ss:StyleID="s62"><Data ss:Type="String">Escherichia coli 7-233-03_S4_C2</Data></Cell>
    <Cell ss:StyleID="s62"><Data ss:Type="Number">83</Data></Cell>
    <Cell ss:StyleID="s62"><Data ss:Type="Number">0</Data></Cell>
    <Cell ss:StyleID="s62"><Data ss:Type="Number">1</Data></Cell>
    <Cell ss:StyleID="s62"><Data ss:Type="Number">0</Data></Cell>
    <Cell ss:StyleID="s62"><Data ss:Type="String">7-233-03_S4_C2</Data></Cell>
    <Cell ss:StyleID="s62"><Data ss:Type="String">SAMN02680246</Data></Cell>
    <Cell><Data ss:Type="String">JORW01000001</Data></Cell>
    <Cell ss:StyleID="s62"><Data ss:Type="String">Tanzania</Data></Cell>
    <Cell ss:StyleID="s62"><Data ss:Type="String">Homo sapiens</Data></Cell>
    <Cell ss:StyleID="s62"><Data ss:Type="String">stool</Data></Cell>
    <Cell ss:StyleID="s62"><Data ss:Type="String">Silbergeld,E., Coles,C., Seidman,J.C., You,Y., George,J., Nadendla,S., Daugherty,S.C., Nagaraj,S., Ott,S., Klega,K. and Rasko,D. Silbergeld,E., Coles,C., Seidman,J.C., You,Y., George,J., Nadendla,S., Daugherty,S.C., Nagaraj,S., Ott,S., Klega,K. and Rasko,D.</Data></Cell>
    <Cell ss:StyleID="s62"><Data ss:Type="String">Genetic Variability of E. coli after antibiotic treatment Direct Submission</Data></Cell>
   </Row>
   <Row ss:AutoFitHeight="0">
    <Cell ss:StyleID="s62"><Data ss:Type="String">Escherichia coli 7-233-03_S4_C3</Data></Cell>
    <Cell ss:StyleID="s62"><Data ss:Type="Number">115</Data></Cell>
    <Cell ss:StyleID="s62"><Data ss:Type="Number">0</Data></Cell>
    <Cell ss:StyleID="s62"><Data ss:Type="Number">1</Data></Cell>
    <Cell ss:StyleID="s62"><Data ss:Type="Number">0</Data></Cell>
    <Cell ss:StyleID="s62"><Data ss:Type="String">7-233-03_S4_C3</Data></Cell>
    <Cell ss:StyleID="s62"><Data ss:Type="String">SAMN02680148</Data></Cell>
    <Cell><Data ss:Type="String">JOSE01000001</Data></Cell>
    <Cell ss:StyleID="s62"><Data ss:Type="String">Tanzania</Data></Cell>
    <Cell ss:StyleID="s62"><Data ss:Type="String">Homo sapiens</Data></Cell>
    <Cell ss:StyleID="s62"><Data ss:Type="String">stool</Data></Cell>
    <Cell ss:StyleID="s62"><Data ss:Type="String">Silbergeld,E., Coles,C., Seidman,J.C., You,Y., George,J., Nadendla,S., Daugherty,S.C., Nagaraj,S., Ott,S., Klega,K. and Rasko,D. Silbergeld,E., Coles,C., Seidman,J.C., You,Y., George,J., Nadendla,S., Daugherty,S.C., Nagaraj,S., Ott,S., Klega,K. and Rasko,D.</Data></Cell>
    <Cell ss:StyleID="s62"><Data ss:Type="String">Genetic Variability of E. coli after antibiotic treatment Direct Submission</Data></Cell>
   </Row>
   <Row ss:AutoFitHeight="0">
    <Cell ss:StyleID="s62"><Data ss:Type="String">Escherichia coli 75</Data></Cell>
    <Cell ss:StyleID="s62"><Data ss:Type="Number">254</Data></Cell>
    <Cell ss:StyleID="s62"><Data ss:Type="Number">0</Data></Cell>
    <Cell ss:StyleID="s62"><Data ss:Type="Number">1</Data></Cell>
    <Cell ss:StyleID="s62"><Data ss:Type="Number">0</Data></Cell>
    <Cell ss:StyleID="s62"><Data ss:Type="Number">75</Data></Cell>
    <Cell ss:StyleID="s62"><Data ss:Type="String">SAMN02428993</Data></Cell>
    <Cell><Data ss:Type="String">AJWT01000001</Data></Cell>
    <Cell ss:StyleID="s62"><Data ss:Type="String">USA</Data></Cell>
    <Cell ss:StyleID="s62"><Data ss:Type="String">Homo sapiens</Data></Cell>
    <Cell ss:StyleID="s62"><Data ss:Type="String">ileum</Data></Cell>
    <Cell ss:StyleID="s62"><Data ss:Type="String">Suzuki,H., Richards,V., Lefebure,T., Pavinski Bitar,P., Lang,P. and Stanhope,M.</Data></Cell>
    <Cell ss:StyleID="s62"><Data ss:Type="String">Direct Submission</Data></Cell>
   </Row>
   <Row ss:AutoFitHeight="0">
    <Cell ss:StyleID="s62"><Data ss:Type="String">Escherichia coli 77300132</Data></Cell>
    <Cell ss:StyleID="s62"><Data ss:Type="Number">397</Data></Cell>
    <Cell ss:StyleID="s62"><Data ss:Type="Number">0</Data></Cell>
    <Cell ss:StyleID="s62"><Data ss:Type="Number">1</Data></Cell>
    <Cell ss:StyleID="s62"><Data ss:Type="Number">0</Data></Cell>
    <Cell ss:StyleID="s62"><Data ss:Type="Number">77300132</Data></Cell>
    <Cell ss:StyleID="s62"><Data ss:Type="String">SAMN03020301</Data></Cell>
    <Cell><Data ss:Type="String">JRGC01000001</Data></Cell>
    <Cell ss:StyleID="s62"><Data ss:Type="String">Denmark</Data></Cell>
    <Cell ss:StyleID="s62"><Data ss:Type="String">pig</Data></Cell>
    <Cell ss:StyleID="s62"><Data ss:Type="String">not_found</Data></Cell>
    <Cell ss:StyleID="s62"><Data ss:Type="String">Lythje,F. Lythje,F.</Data></Cell>
    <Cell ss:StyleID="s62"><Data ss:Type="String">Genome sequences of three copper resistant Escherichia coli strains isolated from copper fed pigs Direct Submission</Data></Cell>
   </Row>
   <Row ss:AutoFitHeight="0">
    <Cell ss:StyleID="s62"><Data ss:Type="String">Escherichia coli 77302533</Data></Cell>
    <Cell ss:StyleID="s62"><Data ss:Type="Number">268</Data></Cell>
    <Cell ss:StyleID="s62"><Data ss:Type="Number">0</Data></Cell>
    <Cell ss:StyleID="s62"><Data ss:Type="Number">1</Data></Cell>
    <Cell ss:StyleID="s62"><Data ss:Type="Number">0</Data></Cell>
    <Cell ss:StyleID="s62"><Data ss:Type="Number">77302533</Data></Cell>
    <Cell ss:StyleID="s62"><Data ss:Type="String">SAMN03020303</Data></Cell>
    <Cell><Data ss:Type="String">JRGD01000001</Data></Cell>
    <Cell ss:StyleID="s62"><Data ss:Type="String">Denmark</Data></Cell>
    <Cell ss:StyleID="s62"><Data ss:Type="String">pig</Data></Cell>
    <Cell ss:StyleID="s62"><Data ss:Type="String">not_found</Data></Cell>
    <Cell ss:StyleID="s62"><Data ss:Type="String">Lythje,F. Lythje,F.</Data></Cell>
    <Cell ss:StyleID="s62"><Data ss:Type="String">Genome sequences of three copper resistant Escherichia coli strains isolated from copper fed pigs Direct Submission</Data></Cell>
   </Row>
   <Row ss:AutoFitHeight="0">
    <Cell ss:StyleID="s62"><Data ss:Type="String">Escherichia coli 8.0566</Data></Cell>
    <Cell ss:StyleID="s62"><Data ss:Type="Number">124</Data></Cell>
    <Cell ss:StyleID="s62"><Data ss:Type="Number">0</Data></Cell>
    <Cell ss:StyleID="s62"><Data ss:Type="Number">1</Data></Cell>
    <Cell ss:StyleID="s62"><Data ss:Type="Number">0</Data></Cell>
    <Cell ss:StyleID="s62"><Data ss:Type="Number">8.0565999999999995</Data></Cell>
    <Cell ss:StyleID="s62"><Data ss:Type="String">SAMN01036886</Data></Cell>
    <Cell><Data ss:Type="String">JH970489</Data></Cell>
    <Cell ss:StyleID="s62"><Data ss:Type="String">USA</Data></Cell>
    <Cell ss:StyleID="s62"><Data ss:Type="String">not_found</Data></Cell>
    <Cell ss:StyleID="s62"><Data ss:Type="String">ground beef</Data></Cell>
    <Cell ss:StyleID="s62"><Data ss:Type="String">Eppinger,M., Daugherty,S., Agrawal,S., Galens,K., Tallon,L., Shefchek,K., Parankush,S., Cebula,T.A., Feng,P., Soderlund,R., Mammel,M.K., DebRoy,C., Dudley,E.G., Tarr,P.I., Fraser-Liggett,C. and Ravel,J. Eppinger,M., Daugherty,S., Agrawal,S., Galens,K., Tallon,L., Shefchek,K., Parankush,S., Cebula,T.A., Feng,P., Soderlund,R., Mammel,M.K., DebRoy,C., Dudley,E.G., Tarr,P.I., Fraser-Liggett,C. and Ravel,J.</Data></Cell>
    <Cell ss:StyleID="s62"><Data ss:Type="String">Genomic anatomy of Escherichia coli O157:H7 outbreaks Direct Submission</Data></Cell>
   </Row>
   <Row ss:AutoFitHeight="0">
    <Cell ss:StyleID="s62"><Data ss:Type="String">Escherichia coli 8.0569</Data></Cell>
    <Cell ss:StyleID="s62"><Data ss:Type="Number">116</Data></Cell>
    <Cell ss:StyleID="s62"><Data ss:Type="Number">0</Data></Cell>
    <Cell ss:StyleID="s62"><Data ss:Type="Number">1</Data></Cell>
    <Cell ss:StyleID="s62"><Data ss:Type="Number">0</Data></Cell>
    <Cell ss:StyleID="s62"><Data ss:Type="Number">8.0569000000000006</Data></Cell>
    <Cell ss:StyleID="s62"><Data ss:Type="String">SAMN01036879</Data></Cell>
    <Cell><Data ss:Type="String">JH969509</Data></Cell>
    <Cell ss:StyleID="s62"><Data ss:Type="String">USA</Data></Cell>
    <Cell ss:StyleID="s62"><Data ss:Type="String">not_found</Data></Cell>
    <Cell ss:StyleID="s62"><Data ss:Type="String">ground beef</Data></Cell>
    <Cell ss:StyleID="s62"><Data ss:Type="String">Eppinger,M., Daugherty,S., Agrawal,S., Galens,K., Tallon,L., Shefchek,K., Parankush,S., Cebula,T.A., Feng,P., Soderlund,R., Mammel,M.K., DebRoy,C., Dudley,E.G., Tarr,P.I., Fraser-Liggett,C. and Ravel,J. Eppinger,M., Daugherty,S., Agrawal,S., Galens,K., Tallon,L., Shefchek,K., Parankush,S., Cebula,T.A., Feng,P., Soderlund,R., Mammel,M.K., DebRoy,C., Dudley,E.G., Tarr,P.I., Fraser-Liggett,C. and Ravel,J.</Data></Cell>
    <Cell ss:StyleID="s62"><Data ss:Type="String">Genomic anatomy of Escherichia coli O157:H7 outbreaks Direct Submission</Data></Cell>
   </Row>
   <Row ss:AutoFitHeight="0">
    <Cell ss:StyleID="s62"><Data ss:Type="String">Escherichia coli 8-415-05_S1_C1</Data></Cell>
    <Cell ss:StyleID="s62"><Data ss:Type="Number">132</Data></Cell>
    <Cell ss:StyleID="s62"><Data ss:Type="Number">0</Data></Cell>
    <Cell ss:StyleID="s62"><Data ss:Type="Number">1</Data></Cell>
    <Cell ss:StyleID="s62"><Data ss:Type="Number">0</Data></Cell>
    <Cell ss:StyleID="s62"><Data ss:Type="String">8-415-05_S1_C1</Data></Cell>
    <Cell ss:StyleID="s62"><Data ss:Type="String">SAMN02687533</Data></Cell>
    <Cell><Data ss:Type="String">JORZ01000001</Data></Cell>
    <Cell ss:StyleID="s62"><Data ss:Type="String">Tanzania</Data></Cell>
    <Cell ss:StyleID="s62"><Data ss:Type="String">Homo sapiens</Data></Cell>
    <Cell ss:StyleID="s62"><Data ss:Type="String">stool</Data></Cell>
    <Cell ss:StyleID="s62"><Data ss:Type="String">Silbergeld,E., Coles,C., Seidman,J.C., You,Y., George,J., Nadendla,S., Daugherty,S.C., Nagaraj,S., Ott,S., Klega,K. and Rasko,D. Silbergeld,E., Coles,C., Seidman,J.C., You,Y., George,J., Nadendla,S., Daugherty,S.C., Nagaraj,S., Ott,S., Klega,K. and Rasko,D.</Data></Cell>
    <Cell ss:StyleID="s62"><Data ss:Type="String">Genetic Variability of E. coli after antibiotic treatment Direct Submission</Data></Cell>
   </Row>
   <Row ss:AutoFitHeight="0">
    <Cell ss:StyleID="s62"><Data ss:Type="String">Escherichia coli 8-415-05_S1_C2</Data></Cell>
    <Cell ss:StyleID="s62"><Data ss:Type="Number">155</Data></Cell>
    <Cell ss:StyleID="s62"><Data ss:Type="Number">0</Data></Cell>
    <Cell ss:StyleID="s62"><Data ss:Type="Number">1</Data></Cell>
    <Cell ss:StyleID="s62"><Data ss:Type="Number">0</Data></Cell>
    <Cell ss:StyleID="s62"><Data ss:Type="String">8-415-05_S1_C2</Data></Cell>
    <Cell ss:StyleID="s62"><Data ss:Type="String">SAMN02687500</Data></Cell>
    <Cell><Data ss:Type="String">JOSQ01000001</Data></Cell>
    <Cell ss:StyleID="s62"><Data ss:Type="String">Tanzania</Data></Cell>
    <Cell ss:StyleID="s62"><Data ss:Type="String">Homo sapiens</Data></Cell>
    <Cell ss:StyleID="s62"><Data ss:Type="String">stool</Data></Cell>
    <Cell ss:StyleID="s62"><Data ss:Type="String">Silbergeld,E., Coles,C., Seidman,J.C., You,Y., George,J., Nadendla,S., Daugherty,S.C., Nagaraj,S., Ott,S., Klega,K. and Rasko,D. Silbergeld,E., Coles,C., Seidman,J.C., You,Y., George,J., Nadendla,S., Daugherty,S.C., Nagaraj,S., Ott,S., Klega,K. and Rasko,D.</Data></Cell>
    <Cell ss:StyleID="s62"><Data ss:Type="String">Genetic Variability of E. coli after antibiotic treatment Direct Submission</Data></Cell>
   </Row>
   <Row ss:AutoFitHeight="0">
    <Cell ss:StyleID="s62"><Data ss:Type="String">Escherichia coli 85B</Data></Cell>
    <Cell ss:StyleID="s62"><Data ss:Type="Number">363</Data></Cell>
    <Cell ss:StyleID="s62"><Data ss:Type="Number">0</Data></Cell>
    <Cell ss:StyleID="s62"><Data ss:Type="Number">1</Data></Cell>
    <Cell ss:StyleID="s62"><Data ss:Type="Number">0</Data></Cell>
    <Cell ss:StyleID="s62"><Data ss:Type="String">85B</Data></Cell>
    <Cell ss:StyleID="s62"><Data ss:Type="String">SAMN02471491</Data></Cell>
    <Cell><Data ss:Type="String">AYQR01000001</Data></Cell>
    <Cell ss:StyleID="s62"><Data ss:Type="String">not_found</Data></Cell>
    <Cell ss:StyleID="s62"><Data ss:Type="String">not_found</Data></Cell>
    <Cell ss:StyleID="s62"><Data ss:Type="String">not_found</Data></Cell>
    <Cell ss:StyleID="s62"><Data ss:Type="String">de Been,M., van Schaik,W. and Willems,R. de Been,M., van Schaik,W. and Willems,R.</Data></Cell>
    <Cell ss:StyleID="s62"><Data ss:Type="String">Distinct plasmid lineages disseminate Extended-Spectrum Beta-Lactamase genes between Escherichia coli strains from different hosts Direct Submission</Data></Cell>
   </Row>
   <Row ss:AutoFitHeight="0">
    <Cell ss:StyleID="s62"><Data ss:Type="String">Escherichia coli 908658</Data></Cell>
    <Cell ss:StyleID="s62"><Data ss:Type="Number">170</Data></Cell>
    <Cell ss:StyleID="s62"><Data ss:Type="Number">0</Data></Cell>
    <Cell ss:StyleID="s62"><Data ss:Type="Number">1</Data></Cell>
    <Cell ss:StyleID="s62"><Data ss:Type="Number">0</Data></Cell>
    <Cell ss:StyleID="s62"><Data ss:Type="Number">908658</Data></Cell>
    <Cell ss:StyleID="s62"><Data ss:Type="String">SAMN02436873</Data></Cell>
    <Cell><Data ss:Type="String">KI534404</Data></Cell>
    <Cell ss:StyleID="s62"><Data ss:Type="String">not_found</Data></Cell>
    <Cell ss:StyleID="s62"><Data ss:Type="String">Homo sapiens</Data></Cell>
    <Cell ss:StyleID="s62"><Data ss:Type="String">not_found</Data></Cell>
    <Cell ss:StyleID="s62"><Data ss:Type="String">Weinstock,G., Sodergren,E., Wylie,T., Fulton,L., Fulton,R., Fronick,C., O'Laughlin,M., Godfrey,J., Miner,T., Herter,B., Appelbaum,E., Cordes,M., Lek,S., Wollam,A., Pepin,K.H., Palsikar,V.B., Mitreva,M. and Wilson,R.K.</Data></Cell>
    <Cell ss:StyleID="s62"><Data ss:Type="String">Direct Submission</Data></Cell>
   </Row>
   <Row ss:AutoFitHeight="0">
    <Cell ss:StyleID="s62"><Data ss:Type="String">Escherichia coli 909945-2</Data></Cell>
    <Cell ss:StyleID="s62"><Data ss:Type="Number">212</Data></Cell>
    <Cell ss:StyleID="s62"><Data ss:Type="Number">0</Data></Cell>
    <Cell ss:StyleID="s62"><Data ss:Type="Number">1</Data></Cell>
    <Cell ss:StyleID="s62"><Data ss:Type="Number">0</Data></Cell>
    <Cell ss:StyleID="s62"><Data ss:Type="String">909945-2</Data></Cell>
    <Cell ss:StyleID="s62"><Data ss:Type="String">SAMN02436802</Data></Cell>
    <Cell><Data ss:Type="String">KI522465</Data></Cell>
    <Cell ss:StyleID="s62"><Data ss:Type="String">not_found</Data></Cell>
    <Cell ss:StyleID="s62"><Data ss:Type="String">Homo sapiens</Data></Cell>
    <Cell ss:StyleID="s62"><Data ss:Type="String">not_found</Data></Cell>
    <Cell ss:StyleID="s62"><Data ss:Type="String">Weinstock,G., Sodergren,E., Wylie,T., Fulton,L., Fulton,R., Fronick,C., O'Laughlin,M., Godfrey,J., Miner,T., Herter,B., Appelbaum,E., Cordes,M., Lek,S., Wollam,A., Pepin,K.H., Palsikar,V.B., Mitreva,M. and Wilson,R.K.</Data></Cell>
    <Cell ss:StyleID="s62"><Data ss:Type="String">Direct Submission</Data></Cell>
   </Row>
   <Row ss:AutoFitHeight="0">
    <Cell ss:StyleID="s62"><Data ss:Type="String">Escherichia coli 98-3133</Data></Cell>
    <Cell ss:StyleID="s62"><Data ss:Type="Number">115</Data></Cell>
    <Cell ss:StyleID="s62"><Data ss:Type="Number">0</Data></Cell>
    <Cell ss:StyleID="s62"><Data ss:Type="Number">1</Data></Cell>
    <Cell ss:StyleID="s62"><Data ss:Type="Number">0</Data></Cell>
    <Cell ss:StyleID="s62"><Data ss:Type="String">98-3133</Data></Cell>
    <Cell ss:StyleID="s62"><Data ss:Type="String">SAMN02353067</Data></Cell>
    <Cell><Data ss:Type="String">JHJY01000001</Data></Cell>
    <Cell ss:StyleID="s62"><Data ss:Type="String">USA</Data></Cell>
    <Cell ss:StyleID="s62"><Data ss:Type="String">not_found</Data></Cell>
    <Cell ss:StyleID="s62"><Data ss:Type="String">not_found</Data></Cell>
    <Cell ss:StyleID="s62"><Data ss:Type="String">Trees,E., Strockbine,N., Changayil,S., Ranganathan,S., Zhao,K., Weil,R., MacCannell,D., Sabol,A., Schmidtke,A., Martin,H., Stripling,D., Ribot,E.M. and Gerner-Smidt,P. Lindsey,R., Trees,E., Sammons,S., Frace,M., Loparev,V., Sabol,A., Strockbine,N. and Gerner-Smidt,P. Lindsey,R., Trees,E., Sammons,S., Frace,M., Loparev,V., Sabol,A., Strockbine,N. and Gerner-Smidt,P.</Data></Cell>
    <Cell ss:StyleID="s62"><Data ss:Type="String">Genome Sequences of 228 Shiga Toxin-Producing Escherichia coli Isolates and 12 Isolates Representing Other Diarrheagenic E. coli Pathotypes PulseNet STEC Genome Sequencing Direct Submission</Data></Cell>
   </Row>
   <Row ss:AutoFitHeight="0">
    <Cell ss:StyleID="s62"><Data ss:Type="String">Escherichia coli 99-3165</Data></Cell>
    <Cell ss:StyleID="s62"><Data ss:Type="Number">205</Data></Cell>
    <Cell ss:StyleID="s62"><Data ss:Type="Number">0</Data></Cell>
    <Cell ss:StyleID="s62"><Data ss:Type="Number">1</Data></Cell>
    <Cell ss:StyleID="s62"><Data ss:Type="Number">0</Data></Cell>
    <Cell ss:StyleID="s62"><Data ss:Type="String">99-3165</Data></Cell>
    <Cell ss:StyleID="s62"><Data ss:Type="String">SAMN02353069</Data></Cell>
    <Cell><Data ss:Type="String">JHJW01000001</Data></Cell>
    <Cell ss:StyleID="s62"><Data ss:Type="String">USA</Data></Cell>
    <Cell ss:StyleID="s62"><Data ss:Type="String">not_found</Data></Cell>
    <Cell ss:StyleID="s62"><Data ss:Type="String">not_found</Data></Cell>
    <Cell ss:StyleID="s62"><Data ss:Type="String">Trees,E., Strockbine,N., Changayil,S., Ranganathan,S., Zhao,K., Weil,R., MacCannell,D., Sabol,A., Schmidtke,A., Martin,H., Stripling,D., Ribot,E.M. and Gerner-Smidt,P. Lindsey,R., Trees,E., Sammons,S., Frace,M., Loparev,V., Sabol,A., Strockbine,N. and Gerner-Smidt,P. Lindsey,R., Trees,E., Sammons,S., Frace,M., Loparev,V., Sabol,A., Strockbine,N. and Gerner-Smidt,P.</Data></Cell>
    <Cell ss:StyleID="s62"><Data ss:Type="String">Genome Sequences of 228 Shiga Toxin-Producing Escherichia coli Isolates and 12 Isolates Representing Other Diarrheagenic E. coli Pathotypes PulseNet STEC Genome Sequencing Direct Submission</Data></Cell>
   </Row>
   <Row ss:AutoFitHeight="0">
    <Cell ss:StyleID="s62"><Data ss:Type="String">Escherichia coli AD30</Data></Cell>
    <Cell ss:StyleID="s62"><Data ss:Type="Number">117</Data></Cell>
    <Cell ss:StyleID="s62"><Data ss:Type="Number">0</Data></Cell>
    <Cell ss:StyleID="s62"><Data ss:Type="Number">1</Data></Cell>
    <Cell ss:StyleID="s62"><Data ss:Type="Number">0</Data></Cell>
    <Cell ss:StyleID="s62"><Data ss:Type="String">AD30</Data></Cell>
    <Cell ss:StyleID="s62"><Data ss:Type="String">SAMN02470904</Data></Cell>
    <Cell><Data ss:Type="String">AMSK01000001</Data></Cell>
    <Cell ss:StyleID="s62"><Data ss:Type="String">South Korea</Data></Cell>
    <Cell ss:StyleID="s62"><Data ss:Type="String">chicken</Data></Cell>
    <Cell ss:StyleID="s62"><Data ss:Type="String">feces from chicken</Data></Cell>
    <Cell ss:StyleID="s62"><Data ss:Type="String">Yoon,S.-H. Yoon,S.-H.</Data></Cell>
    <Cell ss:StyleID="s62"><Data ss:Type="String">Whole genome sequencing of Escherichia coli AD30 isolated from chicken Direct Submission</Data></Cell>
   </Row>
   <Row ss:AutoFitHeight="0">
    <Cell ss:StyleID="s62"><Data ss:Type="String">Escherichia coli ATCC 23502</Data></Cell>
    <Cell ss:StyleID="s62"><Data ss:Type="Number">160</Data></Cell>
    <Cell ss:StyleID="s62"><Data ss:Type="Number">0</Data></Cell>
    <Cell ss:StyleID="s62"><Data ss:Type="Number">1</Data></Cell>
    <Cell ss:StyleID="s62"><Data ss:Type="Number">0</Data></Cell>
    <Cell ss:StyleID="s62"><Data ss:Type="String">ATCC 23502</Data></Cell>
    <Cell ss:StyleID="s62"><Data ss:Type="String">SAMEA2272238</Data></Cell>
    <Cell><Data ss:Type="String">CAPL01000160</Data></Cell>
    <Cell ss:StyleID="s62"><Data ss:Type="String">not_found</Data></Cell>
    <Cell ss:StyleID="s62"><Data ss:Type="String">not_found</Data></Cell>
    <Cell ss:StyleID="s62"><Data ss:Type="String">not_found</Data></Cell>
    <Cell ss:StyleID="s62"><Data ss:Type="String">Cress,B.F., Greene,Z.R., Koffas,M.A.G. and Linhardt,R.J. Cress,B.</Data></Cell>
    <Cell ss:StyleID="s62"><Data ss:Type="String">Draft genome sequence of Escherichia coli strain K4 (serovar O5:K4(L):H4) Direct Submission</Data></Cell>
   </Row>
   <Row ss:AutoFitHeight="0">
    <Cell ss:StyleID="s62"><Data ss:Type="String">Escherichia coli ATCC 23506</Data></Cell>
    <Cell ss:StyleID="s62"><Data ss:Type="Number">224</Data></Cell>
    <Cell ss:StyleID="s62"><Data ss:Type="Number">0</Data></Cell>
    <Cell ss:StyleID="s62"><Data ss:Type="Number">1</Data></Cell>
    <Cell ss:StyleID="s62"><Data ss:Type="Number">0</Data></Cell>
    <Cell ss:StyleID="s62"><Data ss:Type="String">ATCC 23506</Data></Cell>
    <Cell ss:StyleID="s62"><Data ss:Type="String">SAMEA2271929</Data></Cell>
    <Cell><Data ss:Type="String">CAPK01000224</Data></Cell>
    <Cell ss:StyleID="s62"><Data ss:Type="String">not_found</Data></Cell>
    <Cell ss:StyleID="s62"><Data ss:Type="String">not_found</Data></Cell>
    <Cell ss:StyleID="s62"><Data ss:Type="String">not_found</Data></Cell>
    <Cell ss:StyleID="s62"><Data ss:Type="String">Cress,B.F., Greene,Z.R., Koffas,M.A.G. and Linhardt,R.J. Cress,B.</Data></Cell>
    <Cell ss:StyleID="s62"><Data ss:Type="String">Draft genome sequence of Escherichia coli strain K5 (serovar O10:K5(L):H4) Direct Submission</Data></Cell>
   </Row>
   <Row ss:AutoFitHeight="0">
    <Cell ss:StyleID="s62"><Data ss:Type="String">Escherichia coli ATCC 8739</Data></Cell>
    <Cell ss:StyleID="s62"><Data ss:Type="Number">1</Data></Cell>
    <Cell ss:StyleID="s62"><Data ss:Type="Number">0</Data></Cell>
    <Cell ss:StyleID="s62"><Data ss:Type="Number">1</Data></Cell>
    <Cell ss:StyleID="s62"><Data ss:Type="Number">0</Data></Cell>
    <Cell ss:StyleID="s62"><Data ss:Type="String">ATCC 8739</Data></Cell>
    <Cell ss:StyleID="s62"><Data ss:Type="String">SAMN02598405</Data></Cell>
    <Cell><Data ss:Type="String">CP000946</Data></Cell>
    <Cell ss:StyleID="s62"><Data ss:Type="String">not_found</Data></Cell>
    <Cell ss:StyleID="s62"><Data ss:Type="String">not_found</Data></Cell>
    <Cell ss:StyleID="s62"><Data ss:Type="String">not_found</Data></Cell>
    <Cell ss:StyleID="s62"><Data ss:Type="String">Copeland,A., Lucas,S., Lapidus,A., Glavina del Rio,T., Dalin,E., Tice,H., Bruce,D., Goodwin,L., Pitluck,S., Kiss,H., Brettin,T., Detter,J.C., Han,C., Kuske,C.R., Schmutz,J., Larimer,F., Land,M., Hauser,L., Kyrpides,N., Mikhailova,N., Ingram,L. and Richardson,P. Copeland,A., Lucas,S., Lapidus,A., Glavina del Rio,T., Dalin,E., Tice,H., Bruce,D., Goodwin,L., Pitluck,S., Kiss,H., Brettin,T., Detter,J.C., Han,C., Kuske,C.R., Schmutz,J., Larimer,F., Land,M., Hauser,L., Kyrpides,N., Mikhailova,N., Ingram,L. and Richardson,P.</Data></Cell>
    <Cell ss:StyleID="s62"><Data ss:Type="String">Complete sequence of Escherichia coli ATCC 8739 Direct Submission</Data></Cell>
   </Row>
   <Row ss:AutoFitHeight="0">
    <Cell ss:StyleID="s62"><Data ss:Type="String">Escherichia coli B1020-2</Data></Cell>
    <Cell ss:StyleID="s62"><Data ss:Type="Number">276</Data></Cell>
    <Cell ss:StyleID="s62"><Data ss:Type="Number">0</Data></Cell>
    <Cell ss:StyleID="s62"><Data ss:Type="Number">1</Data></Cell>
    <Cell ss:StyleID="s62"><Data ss:Type="Number">0</Data></Cell>
    <Cell ss:StyleID="s62"><Data ss:Type="String">B1020-2</Data></Cell>
    <Cell ss:StyleID="s62"><Data ss:Type="String">SAMN03333593</Data></Cell>
    <Cell><Data ss:Type="String">JYIF01000001</Data></Cell>
    <Cell ss:StyleID="s62"><Data ss:Type="String">USA: Maine</Data></Cell>
    <Cell ss:StyleID="s62"><Data ss:Type="String">Homo sapiens</Data></Cell>
    <Cell ss:StyleID="s62"><Data ss:Type="String">stool</Data></Cell>
    <Cell ss:StyleID="s62"><Data ss:Type="String">Pattabiraman,V. and Bopp,C.A. Pattabiraman,V. and Bopp,C.A.</Data></Cell>
    <Cell ss:StyleID="s62"><Data ss:Type="String">Enterotoxigenic E. coli of O6 serogroup Direct Submission</Data></Cell>
   </Row>
   <Row ss:AutoFitHeight="0">
    <Cell ss:StyleID="s62"><Data ss:Type="String">Escherichia coli B144-c1</Data></Cell>
    <Cell ss:StyleID="s62"><Data ss:Type="Number">335</Data></Cell>
    <Cell ss:StyleID="s62"><Data ss:Type="Number">0</Data></Cell>
    <Cell ss:StyleID="s62"><Data ss:Type="Number">1</Data></Cell>
    <Cell ss:StyleID="s62"><Data ss:Type="Number">0</Data></Cell>
    <Cell ss:StyleID="s62"><Data ss:Type="String">B144-c1</Data></Cell>
    <Cell ss:StyleID="s62"><Data ss:Type="String">SAMN03333573</Data></Cell>
    <Cell><Data ss:Type="String">JYID01000001</Data></Cell>
    <Cell ss:StyleID="s62"><Data ss:Type="String">USA: Wisconsin</Data></Cell>
    <Cell ss:StyleID="s62"><Data ss:Type="String">Homo sapiens</Data></Cell>
    <Cell ss:StyleID="s62"><Data ss:Type="String">stool</Data></Cell>
    <Cell ss:StyleID="s62"><Data ss:Type="String">Pattabiraman,V. and Bopp,C.A. Pattabiraman,V. and Bopp,C.A.</Data></Cell>
    <Cell ss:StyleID="s62"><Data ss:Type="String">Enterotoxigenic E. coli of O6 serogroup Direct Submission</Data></Cell>
   </Row>
   <Row ss:AutoFitHeight="0">
    <Cell ss:StyleID="s62"><Data ss:Type="String">Escherichia coli B2C</Data></Cell>
    <Cell ss:StyleID="s62"><Data ss:Type="Number">313</Data></Cell>
    <Cell ss:StyleID="s62"><Data ss:Type="Number">0</Data></Cell>
    <Cell ss:StyleID="s62"><Data ss:Type="Number">1</Data></Cell>
    <Cell ss:StyleID="s62"><Data ss:Type="Number">0</Data></Cell>
    <Cell ss:StyleID="s62"><Data ss:Type="String">B2C</Data></Cell>
    <Cell ss:StyleID="s62"><Data ss:Type="String">SAMN02264027</Data></Cell>
    <Cell><Data ss:Type="String">AUZS01000001</Data></Cell>
    <Cell ss:StyleID="s62"><Data ss:Type="String">not_found</Data></Cell>
    <Cell ss:StyleID="s62"><Data ss:Type="String">Homo sapiens</Data></Cell>
    <Cell ss:StyleID="s62"><Data ss:Type="String">patient with travellers diarhhea</Data></Cell>
    <Cell ss:StyleID="s62"><Data ss:Type="String">Madhavan,T.P., Steen,J.A., Hugenholtz,P. and Sakellaris,H. Madhavan,T.P.V., Steen,J., Hugenholtz,P. and Sakellaris,H.</Data></Cell>
    <Cell ss:StyleID="s62"><Data ss:Type="String">Genome Sequence of Enterotoxigenic Escherichia coli Strain B2C Direct Submission</Data></Cell>
   </Row>
   <Row ss:AutoFitHeight="0">
    <Cell ss:StyleID="s62"><Data ss:Type="String">Escherichia coli B41</Data></Cell>
    <Cell ss:StyleID="s62"><Data ss:Type="Number">5</Data></Cell>
    <Cell ss:StyleID="s62"><Data ss:Type="Number">0</Data></Cell>
    <Cell ss:StyleID="s62"><Data ss:Type="Number">1</Data></Cell>
    <Cell ss:StyleID="s62"><Data ss:Type="Number">0</Data></Cell>
    <Cell ss:StyleID="s62"><Data ss:Type="String">B41</Data></Cell>
    <Cell ss:StyleID="s62"><Data ss:Type="String">SAMN02436334</Data></Cell>
    <Cell><Data ss:Type="String">AFAH02000005</Data></Cell>
    <Cell ss:StyleID="s62"><Data ss:Type="String">USA</Data></Cell>
    <Cell ss:StyleID="s62"><Data ss:Type="String">pig</Data></Cell>
    <Cell ss:StyleID="s62"><Data ss:Type="String">not_found</Data></Cell>
    <Cell ss:StyleID="s62"><Data ss:Type="String">Sanka,R., Radune,D., Brinkac,L., Hostetler,J., Singh,I., Kapur,V., Losada,L., Nierman,W.C. and Nelson,K. Brinkac,L., Radune,D., Sanka,R., Selengut,J., DebRoy,C., Feng,P., Fratamico,P.M., Kapur,V., Kariyawasam,S., Losada,L., Nierman,W.C. and Nelson,K.</Data></Cell>
    <Cell ss:StyleID="s62"><Data ss:Type="String">Direct Submission Direct Submission</Data></Cell>
   </Row>
   <Row ss:AutoFitHeight="0">
    <Cell ss:StyleID="s62"><Data ss:Type="String">Escherichia coli BCE006_MS-23</Data></Cell>
    <Cell ss:StyleID="s62"><Data ss:Type="Number">225</Data></Cell>
    <Cell ss:StyleID="s62"><Data ss:Type="Number">0</Data></Cell>
    <Cell ss:StyleID="s62"><Data ss:Type="Number">1</Data></Cell>
    <Cell ss:StyleID="s62"><Data ss:Type="Number">0</Data></Cell>
    <Cell ss:StyleID="s62"><Data ss:Type="String">BCE006_MS-23</Data></Cell>
    <Cell ss:StyleID="s62"><Data ss:Type="String">SAMN00858089</Data></Cell>
    <Cell><Data ss:Type="String">APZM01000001</Data></Cell>
    <Cell ss:StyleID="s62"><Data ss:Type="String">Bangladesh</Data></Cell>
    <Cell ss:StyleID="s62"><Data ss:Type="String">Homo sapiens</Data></Cell>
    <Cell ss:StyleID="s62"><Data ss:Type="String">stool</Data></Cell>
    <Cell ss:StyleID="s62"><Data ss:Type="String">Fleckenstein,J.M., Qadri,F.Q., Hine,E.E., Redman,J.C., Sahl,J.W., Sheikh,A.S., Daugherty,S.C., Shefchek,K.A., Baby,N.I., Berum,Y.A., Ott,S., Sengamalay,N.A., Tallon,L.J., Sadzewicz,L.K. and Rasko,D.D.A.</Data></Cell>
    <Cell ss:StyleID="s62"><Data ss:Type="String">Direct Submission</Data></Cell>
   </Row>
   <Row ss:AutoFitHeight="0">
    <Cell ss:StyleID="s62"><Data ss:Type="String">Escherichia coli BCE007_MS-11</Data></Cell>
    <Cell ss:StyleID="s62"><Data ss:Type="Number">54</Data></Cell>
    <Cell ss:StyleID="s62"><Data ss:Type="Number">0</Data></Cell>
    <Cell ss:StyleID="s62"><Data ss:Type="Number">1</Data></Cell>
    <Cell ss:StyleID="s62"><Data ss:Type="Number">0</Data></Cell>
    <Cell ss:StyleID="s62"><Data ss:Type="String">BCE007_MS-11</Data></Cell>
    <Cell ss:StyleID="s62"><Data ss:Type="String">SAMN00829288</Data></Cell>
    <Cell><Data ss:Type="String">AQFJ01000001</Data></Cell>
    <Cell ss:StyleID="s62"><Data ss:Type="String">Bangladesh</Data></Cell>
    <Cell ss:StyleID="s62"><Data ss:Type="String">Homo sapiens</Data></Cell>
    <Cell ss:StyleID="s62"><Data ss:Type="String">stool</Data></Cell>
    <Cell ss:StyleID="s62"><Data ss:Type="String">Fleckenstein,J.M., Qadri,F.Q., Hine,E.E., Redman,J.C., Sahl,J.W., Sheikh,A.S., Daugherty,S.C., Shefchek,K.A., Baby,N.I., Berum,Y.A., Ott,S., Sengamalay,N.A., Tallon,L.J., Sadzewicz,L.K. and Rasko,D.D.A.</Data></Cell>
    <Cell ss:StyleID="s62"><Data ss:Type="String">Direct Submission</Data></Cell>
   </Row>
   <Row ss:AutoFitHeight="0">
    <Cell ss:StyleID="s62"><Data ss:Type="String">Escherichia coli BCE008_MS-13</Data></Cell>
    <Cell ss:StyleID="s62"><Data ss:Type="Number">32</Data></Cell>
    <Cell ss:StyleID="s62"><Data ss:Type="Number">0</Data></Cell>
    <Cell ss:StyleID="s62"><Data ss:Type="Number">1</Data></Cell>
    <Cell ss:StyleID="s62"><Data ss:Type="Number">0</Data></Cell>
    <Cell ss:StyleID="s62"><Data ss:Type="String">BCE008_MS-13</Data></Cell>
    <Cell ss:StyleID="s62"><Data ss:Type="String">SAMN00829291</Data></Cell>
    <Cell><Data ss:Type="String">AQFI01000001</Data></Cell>
    <Cell ss:StyleID="s62"><Data ss:Type="String">Bangladesh</Data></Cell>
    <Cell ss:StyleID="s62"><Data ss:Type="String">Homo sapiens</Data></Cell>
    <Cell ss:StyleID="s62"><Data ss:Type="String">stool</Data></Cell>
    <Cell ss:StyleID="s62"><Data ss:Type="String">Fleckenstein,J.M., Qadri,F.Q., Hine,E.E., Redman,J.C., Sahl,J.W., Sheikh,A.S., Daugherty,S.C., Shefchek,K.A., Baby,N.I., Berum,Y.A., Ott,S., Sengamalay,N.A., Tallon,L.J., Sadzewicz,L.K. and Rasko,D.D.A.</Data></Cell>
    <Cell ss:StyleID="s62"><Data ss:Type="String">Direct Submission</Data></Cell>
   </Row>
   <Row ss:AutoFitHeight="0">
    <Cell ss:StyleID="s62"><Data ss:Type="String">Escherichia coli BCE011_MS-01</Data></Cell>
    <Cell ss:StyleID="s62"><Data ss:Type="Number">318</Data></Cell>
    <Cell ss:StyleID="s62"><Data ss:Type="Number">0</Data></Cell>
    <Cell ss:StyleID="s62"><Data ss:Type="Number">1</Data></Cell>
    <Cell ss:StyleID="s62"><Data ss:Type="Number">0</Data></Cell>
    <Cell ss:StyleID="s62"><Data ss:Type="String">BCE011_MS-01</Data></Cell>
    <Cell ss:StyleID="s62"><Data ss:Type="String">SAMN00829292</Data></Cell>
    <Cell><Data ss:Type="String">APXM01000001</Data></Cell>
    <Cell ss:StyleID="s62"><Data ss:Type="String">Bangladesh</Data></Cell>
    <Cell ss:StyleID="s62"><Data ss:Type="String">Homo sapiens</Data></Cell>
    <Cell ss:StyleID="s62"><Data ss:Type="String">stool</Data></Cell>
    <Cell ss:StyleID="s62"><Data ss:Type="String">Fleckenstein,J.M., Qadri,F.Q., Hine,E.E., Redman,J.C., Sahl,J.W., Sheikh,A.S., Daugherty,S.C., Shefchek,K.A., Baby,N.I., Berum,Y.A., Ott,S., Sengamalay,N.A., Tallon,L.J., Sadzewicz,L.K. and Rasko,D.D.A.</Data></Cell>
    <Cell ss:StyleID="s62"><Data ss:Type="String">Direct Submission</Data></Cell>
   </Row>
   <Row ss:AutoFitHeight="0">
    <Cell ss:StyleID="s62"><Data ss:Type="String">Escherichia coli BCE019_MS-13</Data></Cell>
    <Cell ss:StyleID="s62"><Data ss:Type="Number">198</Data></Cell>
    <Cell ss:StyleID="s62"><Data ss:Type="Number">0</Data></Cell>
    <Cell ss:StyleID="s62"><Data ss:Type="Number">1</Data></Cell>
    <Cell ss:StyleID="s62"><Data ss:Type="Number">0</Data></Cell>
    <Cell ss:StyleID="s62"><Data ss:Type="String">BCE019_MS-13</Data></Cell>
    <Cell ss:StyleID="s62"><Data ss:Type="String">SAMN00829294</Data></Cell>
    <Cell><Data ss:Type="String">AQCZ01000001</Data></Cell>
    <Cell ss:StyleID="s62"><Data ss:Type="String">Bangladesh</Data></Cell>
    <Cell ss:StyleID="s62"><Data ss:Type="String">Homo sapiens</Data></Cell>
    <Cell ss:StyleID="s62"><Data ss:Type="String">stool</Data></Cell>
    <Cell ss:StyleID="s62"><Data ss:Type="String">Fleckenstein,J.M., Qadri,F.Q., Hine,E.E., Redman,J.C., Sahl,J.W., Sheikh,A.S., Daugherty,S.C., Shefchek,K.A., Baby,N.I., Berum,Y.A., Ott,S., Sengamalay,N.A., Tallon,L.J., Sadzewicz,L.K. and Rasko,D.D.A.</Data></Cell>
    <Cell ss:StyleID="s62"><Data ss:Type="String">Direct Submission</Data></Cell>
   </Row>
   <Row ss:AutoFitHeight="0">
    <Cell ss:StyleID="s62"><Data ss:Type="String">Escherichia coli BCE030_MS-09</Data></Cell>
    <Cell ss:StyleID="s62"><Data ss:Type="Number">252</Data></Cell>
    <Cell ss:StyleID="s62"><Data ss:Type="Number">0</Data></Cell>
    <Cell ss:StyleID="s62"><Data ss:Type="Number">1</Data></Cell>
    <Cell ss:StyleID="s62"><Data ss:Type="Number">0</Data></Cell>
    <Cell ss:StyleID="s62"><Data ss:Type="String">BCE030_MS-09</Data></Cell>
    <Cell ss:StyleID="s62"><Data ss:Type="String">SAMN00829296</Data></Cell>
    <Cell><Data ss:Type="String">APXN01000001</Data></Cell>
    <Cell ss:StyleID="s62"><Data ss:Type="String">Bangladesh</Data></Cell>
    <Cell ss:StyleID="s62"><Data ss:Type="String">Homo sapiens</Data></Cell>
    <Cell ss:StyleID="s62"><Data ss:Type="String">stool</Data></Cell>
    <Cell ss:StyleID="s62"><Data ss:Type="String">Fleckenstein,J.M., Qadri,F.Q., Hine,E.E., Redman,J.C., Sahl,J.W., Sheikh,A.S., Daugherty,S.C., Shefchek,K.A., Baby,N.I., Berum,Y.A., Ott,S., Sengamalay,N.A., Tallon,L.J., Sadzewicz,L.K. and Rasko,D.D.A.</Data></Cell>
    <Cell ss:StyleID="s62"><Data ss:Type="String">Direct Submission</Data></Cell>
   </Row>
   <Row ss:AutoFitHeight="0">
    <Cell ss:StyleID="s62"><Data ss:Type="String">Escherichia coli BCE032_MS-12</Data></Cell>
    <Cell ss:StyleID="s62"><Data ss:Type="Number">189</Data></Cell>
    <Cell ss:StyleID="s62"><Data ss:Type="Number">0</Data></Cell>
    <Cell ss:StyleID="s62"><Data ss:Type="Number">1</Data></Cell>
    <Cell ss:StyleID="s62"><Data ss:Type="Number">0</Data></Cell>
    <Cell ss:StyleID="s62"><Data ss:Type="String">BCE032_MS-12</Data></Cell>
    <Cell ss:StyleID="s62"><Data ss:Type="String">SAMN00829293</Data></Cell>
    <Cell><Data ss:Type="String">APXO01000001</Data></Cell>
    <Cell ss:StyleID="s62"><Data ss:Type="String">Bangladesh</Data></Cell>
    <Cell ss:StyleID="s62"><Data ss:Type="String">Homo sapiens</Data></Cell>
    <Cell ss:StyleID="s62"><Data ss:Type="String">stool</Data></Cell>
    <Cell ss:StyleID="s62"><Data ss:Type="String">Fleckenstein,J.M., Qadri,F.Q., Hine,E.E., Redman,J.C., Sahl,J.W., Sheikh,A.S., Daugherty,S.C., Shefchek,K.A., Baby,N.I., Berum,Y.A., Ott,S., Sengamalay,N.A., Tallon,L.J., Sadzewicz,L.K. and Rasko,D.D.A.</Data></Cell>
    <Cell ss:StyleID="s62"><Data ss:Type="String">Direct Submission</Data></Cell>
   </Row>
   <Row ss:AutoFitHeight="0">
    <Cell ss:StyleID="s62"><Data ss:Type="String">Escherichia coli BIDMC 37</Data></Cell>
    <Cell ss:StyleID="s62"><Data ss:Type="Number">6</Data></Cell>
    <Cell ss:StyleID="s62"><Data ss:Type="Number">0</Data></Cell>
    <Cell ss:StyleID="s62"><Data ss:Type="Number">1</Data></Cell>
    <Cell ss:StyleID="s62"><Data ss:Type="Number">0</Data></Cell>
    <Cell ss:StyleID="s62"><Data ss:Type="String">BIDMC 37</Data></Cell>
    <Cell ss:StyleID="s62"><Data ss:Type="String">SAMN02138668</Data></Cell>
    <Cell><Data ss:Type="String">KI535406</Data></Cell>
    <Cell ss:StyleID="s62"><Data ss:Type="String">not_found</Data></Cell>
    <Cell ss:StyleID="s62"><Data ss:Type="String">not_found</Data></Cell>
    <Cell ss:StyleID="s62"><Data ss:Type="String">not_found</Data></Cell>
    <Cell ss:StyleID="s62"><Data ss:Type="String">Murphy,C., Cosimi,L., Cerqueira,G., Feldgarden,M., Hung,D., Onderdonk,A.B., Ferraro,M.J., Hooper,D., Dekker,J., O'Brien,T., Huang,S., Quan,V., Ernst,C., Delaney,M., DuBois,A., Young,S.K., Zeng,Q., Gargeya,S., Fitzgerald,M., Abouelleil,A., Alvarado,L., Berlin,A.M., Chapman,S.B., Gainer-Dewar,J., Goldberg,J., Gnerre,S., Griggs,A., Gujja,S., Hansen,M., Howarth,C., Imamovic,A., Ireland,A., Larimer,J., McCowan,C., Murphy,C., Pearson,M., Poon,T.W., Priest,M., Roberts,A., Saif,S., Shea,T., Sykes,S., Wortman,J., Nusbaum,C. and Birren,B. Murphy,C., Cosimi,L., Cerqueira,G., Feldgarden,M., Hung,D., Onderdonk,A.B., Ferraro,M.J., Hooper,D., Dekker,J., O'Brien,T., Huang,S., Quan,V., Ernst,C., Delaney,M., DuBois,A., Young,S.K., Zeng,Q., Gargeya,S., Fitzgerald,M., Abouelleil,A., Alvarado,L., Berlin,A.M., Chapman,S.B., Gainer-Dewar,J., Goldberg,J., Gnerre,S., Griggs,A., Gujja,S., Hansen,M., Howarth,C., Imamovic,A., Ireland,A., Larimer,J., McCowan,C., Murphy,C., Pearson,M., Poon,T.W., Priest,M., Roberts,A., Saif,S., Shea,T., Sykes,S., Wortman,J., Nusbaum,C. and Birren,B.</Data></Cell>
    <Cell ss:StyleID="s62"><Data ss:Type="String">The Genome Sequence of Escherichia coli BIDMC 37 Direct Submission</Data></Cell>
   </Row>
   <Row ss:AutoFitHeight="0">
    <Cell ss:StyleID="s62"><Data ss:Type="String">Escherichia coli BIDMC 39</Data></Cell>
    <Cell ss:StyleID="s62"><Data ss:Type="Number">17</Data></Cell>
    <Cell ss:StyleID="s62"><Data ss:Type="Number">0</Data></Cell>
    <Cell ss:StyleID="s62"><Data ss:Type="Number">1</Data></Cell>
    <Cell ss:StyleID="s62"><Data ss:Type="Number">0</Data></Cell>
    <Cell ss:StyleID="s62"><Data ss:Type="String">BIDMC 39</Data></Cell>
    <Cell ss:StyleID="s62"><Data ss:Type="String">SAMN02138670</Data></Cell>
    <Cell><Data ss:Type="String">KI535374</Data></Cell>
    <Cell ss:StyleID="s62"><Data ss:Type="String">not_found</Data></Cell>
    <Cell ss:StyleID="s62"><Data ss:Type="String">not_found</Data></Cell>
    <Cell ss:StyleID="s62"><Data ss:Type="String">not_found</Data></Cell>
    <Cell ss:StyleID="s62"><Data ss:Type="String">Murphy,C., Cosimi,L., Cerqueira,G., Feldgarden,M., Hung,D., Onderdonk,A.B., Ferraro,M.J., Hooper,D., Dekker,J., O'Brien,T., Huang,S., Quan,V., Ernst,C., Delaney,M., DuBois,A., Young,S.K., Zeng,Q., Gargeya,S., Fitzgerald,M., Abouelleil,A., Alvarado,L., Berlin,A.M., Chapman,S.B., Gainer-Dewar,J., Goldberg,J., Gnerre,S., Griggs,A., Gujja,S., Hansen,M., Howarth,C., Imamovic,A., Ireland,A., Larimer,J., McCowan,C., Murphy,C., Pearson,M., Poon,T.W., Priest,M., Roberts,A., Saif,S., Shea,T., Sykes,S., Wortman,J., Nusbaum,C. and Birren,B. Murphy,C., Cosimi,L., Cerqueira,G., Feldgarden,M., Hung,D., Onderdonk,A.B., Ferraro,M.J., Hooper,D., Dekker,J., O'Brien,T., Huang,S., Quan,V., Ernst,C., Delaney,M., DuBois,A., Young,S.K., Zeng,Q., Gargeya,S., Fitzgerald,M., Abouelleil,A., Alvarado,L., Berlin,A.M., Chapman,S.B., Gainer-Dewar,J., Goldberg,J., Gnerre,S., Griggs,A., Gujja,S., Hansen,M., Howarth,C., Imamovic,A., Ireland,A., Larimer,J., McCowan,C., Murphy,C., Pearson,M., Poon,T.W., Priest,M., Roberts,A., Saif,S., Shea,T., Sykes,S., Wortman,J., Nusbaum,C. and Birren,B.</Data></Cell>
    <Cell ss:StyleID="s62"><Data ss:Type="String">The Genome Sequence of Escherichia coli BIDMC 39 Direct Submission</Data></Cell>
   </Row>
   <Row ss:AutoFitHeight="0">
    <Cell ss:StyleID="s62"><Data ss:Type="String">Escherichia coli BL21(DE3)</Data></Cell>
    <Cell ss:StyleID="s62"><Data ss:Type="Number">1</Data></Cell>
    <Cell ss:StyleID="s62"><Data ss:Type="Number">0</Data></Cell>
    <Cell ss:StyleID="s62"><Data ss:Type="Number">1</Data></Cell>
    <Cell ss:StyleID="s62"><Data ss:Type="Number">0</Data></Cell>
    <Cell ss:StyleID="s62"><Data ss:Type="String">BL21(DE3)</Data></Cell>
    <Cell ss:StyleID="s62"><Data ss:Type="String">NF</Data></Cell>
    <Cell><Data ss:Type="String">AM946981</Data></Cell>
    <Cell ss:StyleID="s62"><Data ss:Type="String">not_found</Data></Cell>
    <Cell ss:StyleID="s62"><Data ss:Type="String">not_found</Data></Cell>
    <Cell ss:StyleID="s62"><Data ss:Type="String">not_found</Data></Cell>
    <Cell ss:StyleID="s62"><Data ss:Type="String">Krempl,P.M., Mairhofer,J., Eisenkolb,M., Specht,T., Leparc,G.G., Kreil,D.P., Bayer,K. and Striedner,G. Leparc,G.G.</Data></Cell>
    <Cell ss:StyleID="s62"><Data ss:Type="String">Sequencing and gene expression analysis of Escherichia coli BL21(DE3) Direct Submission</Data></Cell>
   </Row>
   <Row ss:AutoFitHeight="0">
    <Cell ss:StyleID="s62"><Data ss:Type="String">Escherichia coli BL21-Gold(DE3)pLysS AG</Data></Cell>
    <Cell ss:StyleID="s62"><Data ss:Type="Number">1</Data></Cell>
    <Cell ss:StyleID="s62"><Data ss:Type="Number">0</Data></Cell>
    <Cell ss:StyleID="s62"><Data ss:Type="Number">1</Data></Cell>
    <Cell ss:StyleID="s62"><Data ss:Type="Number">0</Data></Cell>
    <Cell ss:StyleID="s62"><Data ss:Type="String">BL21-Gold(DE3)pLysS AG</Data></Cell>
    <Cell ss:StyleID="s62"><Data ss:Type="String">SAMN00002656</Data></Cell>
    <Cell><Data ss:Type="String">CP001665</Data></Cell>
    <Cell ss:StyleID="s62"><Data ss:Type="String">not_found</Data></Cell>
    <Cell ss:StyleID="s62"><Data ss:Type="String">not_found</Data></Cell>
    <Cell ss:StyleID="s62"><Data ss:Type="String">not_found</Data></Cell>
    <Cell ss:StyleID="s62"><Data ss:Type="String">Lucas,S., Copeland,A., Lapidus,A., Glavina del Rio,T., Dalin,E., Tice,H., Bruce,D., Goodwin,L., Pitluck,S., LaButti,K.M., Clum,A., Larimer,F., Land,M., Hauser,L., Kyrpides,N., Anderson,I., Sorek,R. and Rubin,E. Lucas,S., Copeland,A., Lapidus,A., Glavina del Rio,T., Dalin,E., Tice,H., Bruce,D., Goodwin,L., Pitluck,S., LaButti,K.M., Clum,A., Larimer,F., Land,M., Hauser,L., Kyrpides,N., Anderson,I., Sorek,R. and Rubin,E.</Data></Cell>
    <Cell ss:StyleID="s62"><Data ss:Type="String">Complete sequence of Escherichia coli 'BL21-Gold(DE3)pLysS AG' Direct Submission</Data></Cell>
   </Row>
   <Row ss:AutoFitHeight="0">
    <Cell ss:StyleID="s62"><Data ss:Type="String">Escherichia coli blood-08-0094</Data></Cell>
    <Cell ss:StyleID="s62"><Data ss:Type="Number">188</Data></Cell>
    <Cell ss:StyleID="s62"><Data ss:Type="Number">0</Data></Cell>
    <Cell ss:StyleID="s62"><Data ss:Type="Number">1</Data></Cell>
    <Cell ss:StyleID="s62"><Data ss:Type="Number">0</Data></Cell>
    <Cell ss:StyleID="s62"><Data ss:Type="String">blood-08-0094</Data></Cell>
    <Cell ss:StyleID="s62"><Data ss:Type="String">SAMN02801813</Data></Cell>
    <Cell><Data ss:Type="String">JSSS01000001</Data></Cell>
    <Cell ss:StyleID="s62"><Data ss:Type="String">USA: WA</Data></Cell>
    <Cell ss:StyleID="s62"><Data ss:Type="String">Homo sapiens</Data></Cell>
    <Cell ss:StyleID="s62"><Data ss:Type="String">blood from patient with bacteremia</Data></Cell>
    <Cell ss:StyleID="s62"><Data ss:Type="String">Salipante,S.J., Roach,D.J., Kitzman,J.O., Snyder,M.W., Stackhouse,B., Butler-Wu,S.M., Lee,C., Cookson,B.T. and Shendure,J. Salipante,S., Roach,D., Kitzman,J., Snyder,M., Stackhouse,B., Butler-Wu,S., Lee,C., Cookson,B. and Shendure,J.</Data></Cell>
    <Cell ss:StyleID="s62"><Data ss:Type="String">Large-scale genomic sequencing of extraintestinal pathogenic Escherichia coli strains Direct Submission</Data></Cell>
   </Row>
   <Row ss:AutoFitHeight="0">
    <Cell ss:StyleID="s62"><Data ss:Type="String">Escherichia coli blood-09-0249</Data></Cell>
    <Cell ss:StyleID="s62"><Data ss:Type="Number">97</Data></Cell>
    <Cell ss:StyleID="s62"><Data ss:Type="Number">0</Data></Cell>
    <Cell ss:StyleID="s62"><Data ss:Type="Number">1</Data></Cell>
    <Cell ss:StyleID="s62"><Data ss:Type="Number">0</Data></Cell>
    <Cell ss:StyleID="s62"><Data ss:Type="String">blood-09-0249</Data></Cell>
    <Cell ss:StyleID="s62"><Data ss:Type="String">SAMN02801839</Data></Cell>
    <Cell><Data ss:Type="String">JSRS01000003</Data></Cell>
    <Cell ss:StyleID="s62"><Data ss:Type="String">USA: WA</Data></Cell>
    <Cell ss:StyleID="s62"><Data ss:Type="String">Homo sapiens</Data></Cell>
    <Cell ss:StyleID="s62"><Data ss:Type="String">blood from patient with bacteremia</Data></Cell>
    <Cell ss:StyleID="s62"><Data ss:Type="String">Salipante,S.J., Roach,D.J., Kitzman,J.O., Snyder,M.W., Stackhouse,B., Butler-Wu,S.M., Lee,C., Cookson,B.T. and Shendure,J. Salipante,S., Roach,D., Kitzman,J., Snyder,M., Stackhouse,B., Butler-Wu,S., Lee,C., Cookson,B. and Shendure,J.</Data></Cell>
    <Cell ss:StyleID="s62"><Data ss:Type="String">Large-scale genomic sequencing of extraintestinal pathogenic Escherichia coli strains Direct Submission</Data></Cell>
   </Row>
   <Row ss:AutoFitHeight="0">
    <Cell ss:StyleID="s62"><Data ss:Type="String">Escherichia coli blood-09-0626</Data></Cell>
    <Cell ss:StyleID="s62"><Data ss:Type="Number">107</Data></Cell>
    <Cell ss:StyleID="s62"><Data ss:Type="Number">0</Data></Cell>
    <Cell ss:StyleID="s62"><Data ss:Type="Number">1</Data></Cell>
    <Cell ss:StyleID="s62"><Data ss:Type="Number">0</Data></Cell>
    <Cell ss:StyleID="s62"><Data ss:Type="String">blood-09-0626</Data></Cell>
    <Cell ss:StyleID="s62"><Data ss:Type="String">SAMN02801847</Data></Cell>
    <Cell><Data ss:Type="String">JSRK01000001</Data></Cell>
    <Cell ss:StyleID="s62"><Data ss:Type="String">USA: Pacific Northwest</Data></Cell>
    <Cell ss:StyleID="s62"><Data ss:Type="String">Homo sapiens</Data></Cell>
    <Cell ss:StyleID="s62"><Data ss:Type="String">blood from patient with bacteremia</Data></Cell>
    <Cell ss:StyleID="s62"><Data ss:Type="String">Salipante,S.J., Roach,D.J., Kitzman,J.O., Snyder,M.W., Stackhouse,B., Butler-Wu,S.M., Lee,C., Cookson,B.T. and Shendure,J. Salipante,S., Roach,D., Kitzman,J., Snyder,M., Stackhouse,B., Butler-Wu,S., Lee,C., Cookson,B. and Shendure,J.</Data></Cell>
    <Cell ss:StyleID="s62"><Data ss:Type="String">Large-scale genomic sequencing of extraintestinal pathogenic Escherichia coli strains Direct Submission</Data></Cell>
   </Row>
   <Row ss:AutoFitHeight="0">
    <Cell ss:StyleID="s62"><Data ss:Type="String">Escherichia coli blood-09-0712</Data></Cell>
    <Cell ss:StyleID="s62"><Data ss:Type="Number">175</Data></Cell>
    <Cell ss:StyleID="s62"><Data ss:Type="Number">0</Data></Cell>
    <Cell ss:StyleID="s62"><Data ss:Type="Number">1</Data></Cell>
    <Cell ss:StyleID="s62"><Data ss:Type="Number">0</Data></Cell>
    <Cell ss:StyleID="s62"><Data ss:Type="String">blood-09-0712</Data></Cell>
    <Cell ss:StyleID="s62"><Data ss:Type="String">SAMN02801848</Data></Cell>
    <Cell><Data ss:Type="String">JSRJ01000003</Data></Cell>
    <Cell ss:StyleID="s62"><Data ss:Type="String">USA: Pacific Northwest</Data></Cell>
    <Cell ss:StyleID="s62"><Data ss:Type="String">Homo sapiens</Data></Cell>
    <Cell ss:StyleID="s62"><Data ss:Type="String">blood from patient with bacteremia</Data></Cell>
    <Cell ss:StyleID="s62"><Data ss:Type="String">Salipante,S.J., Roach,D.J., Kitzman,J.O., Snyder,M.W., Stackhouse,B., Butler-Wu,S.M., Lee,C., Cookson,B.T. and Shendure,J. Salipante,S., Roach,D., Kitzman,J., Snyder,M., Stackhouse,B., Butler-Wu,S., Lee,C., Cookson,B. and Shendure,J.</Data></Cell>
    <Cell ss:StyleID="s62"><Data ss:Type="String">Large-scale genomic sequencing of extraintestinal pathogenic Escherichia coli strains Direct Submission</Data></Cell>
   </Row>
   <Row ss:AutoFitHeight="0">
    <Cell ss:StyleID="s62"><Data ss:Type="String">Escherichia coli blood-09-0949</Data></Cell>
    <Cell ss:StyleID="s62"><Data ss:Type="Number">151</Data></Cell>
    <Cell ss:StyleID="s62"><Data ss:Type="Number">0</Data></Cell>
    <Cell ss:StyleID="s62"><Data ss:Type="Number">1</Data></Cell>
    <Cell ss:StyleID="s62"><Data ss:Type="Number">0</Data></Cell>
    <Cell ss:StyleID="s62"><Data ss:Type="String">blood-09-0949</Data></Cell>
    <Cell ss:StyleID="s62"><Data ss:Type="String">SAMN02801855</Data></Cell>
    <Cell><Data ss:Type="String">JSRC01000003</Data></Cell>
    <Cell ss:StyleID="s62"><Data ss:Type="String">USA: Pacific Northwest</Data></Cell>
    <Cell ss:StyleID="s62"><Data ss:Type="String">Homo sapiens</Data></Cell>
    <Cell ss:StyleID="s62"><Data ss:Type="String">blood from patient with bacteremia</Data></Cell>
    <Cell ss:StyleID="s62"><Data ss:Type="String">Salipante,S.J., Roach,D.J., Kitzman,J.O., Snyder,M.W., Stackhouse,B., Butler-Wu,S.M., Lee,C., Cookson,B.T. and Shendure,J. Salipante,S., Roach,D., Kitzman,J., Snyder,M., Stackhouse,B., Butler-Wu,S., Lee,C., Cookson,B. and Shendure,J.</Data></Cell>
    <Cell ss:StyleID="s62"><Data ss:Type="String">Large-scale genomic sequencing of extraintestinal pathogenic Escherichia coli strains Direct Submission</Data></Cell>
   </Row>
   <Row ss:AutoFitHeight="0">
    <Cell ss:StyleID="s62"><Data ss:Type="String">Escherichia coli blood-09-1290</Data></Cell>
    <Cell ss:StyleID="s62"><Data ss:Type="Number">144</Data></Cell>
    <Cell ss:StyleID="s62"><Data ss:Type="Number">0</Data></Cell>
    <Cell ss:StyleID="s62"><Data ss:Type="Number">1</Data></Cell>
    <Cell ss:StyleID="s62"><Data ss:Type="Number">0</Data></Cell>
    <Cell ss:StyleID="s62"><Data ss:Type="String">blood-09-1290</Data></Cell>
    <Cell ss:StyleID="s62"><Data ss:Type="String">SAMN02801857</Data></Cell>
    <Cell><Data ss:Type="String">JSRA01000001</Data></Cell>
    <Cell ss:StyleID="s62"><Data ss:Type="String">USA: Pacific Northwest</Data></Cell>
    <Cell ss:StyleID="s62"><Data ss:Type="String">Homo sapiens</Data></Cell>
    <Cell ss:StyleID="s62"><Data ss:Type="String">blood from patient with bacteremia</Data></Cell>
    <Cell ss:StyleID="s62"><Data ss:Type="String">Salipante,S.J., Roach,D.J., Kitzman,J.O., Snyder,M.W., Stackhouse,B., Butler-Wu,S.M., Lee,C., Cookson,B.T. and Shendure,J. Salipante,S., Roach,D., Kitzman,J., Snyder,M., Stackhouse,B., Butler-Wu,S., Lee,C., Cookson,B. and Shendure,J.</Data></Cell>
    <Cell ss:StyleID="s62"><Data ss:Type="String">Large-scale genomic sequencing of extraintestinal pathogenic Escherichia coli strains Direct Submission</Data></Cell>
   </Row>
   <Row ss:AutoFitHeight="0">
    <Cell ss:StyleID="s62"><Data ss:Type="String">Escherichia coli blood-10-1009</Data></Cell>
    <Cell ss:StyleID="s62"><Data ss:Type="Number">90</Data></Cell>
    <Cell ss:StyleID="s62"><Data ss:Type="Number">0</Data></Cell>
    <Cell ss:StyleID="s62"><Data ss:Type="Number">1</Data></Cell>
    <Cell ss:StyleID="s62"><Data ss:Type="Number">0</Data></Cell>
    <Cell ss:StyleID="s62"><Data ss:Type="String">blood-10-1009</Data></Cell>
    <Cell ss:StyleID="s62"><Data ss:Type="String">SAMN02801879</Data></Cell>
    <Cell><Data ss:Type="String">JSQE01000003</Data></Cell>
    <Cell ss:StyleID="s62"><Data ss:Type="String">USA: Pacific Northwest</Data></Cell>
    <Cell ss:StyleID="s62"><Data ss:Type="String">Homo sapiens</Data></Cell>
    <Cell ss:StyleID="s62"><Data ss:Type="String">blood from patient with bacteremia</Data></Cell>
    <Cell ss:StyleID="s62"><Data ss:Type="String">Salipante,S.J., Roach,D.J., Kitzman,J.O., Snyder,M.W., Stackhouse,B., Butler-Wu,S.M., Lee,C., Cookson,B.T. and Shendure,J. Salipante,S., Roach,D., Kitzman,J., Snyder,M., Stackhouse,B., Butler-Wu,S., Lee,C., Cookson,B. and Shendure,J.</Data></Cell>
    <Cell ss:StyleID="s62"><Data ss:Type="String">Large-scale genomic sequencing of extraintestinal pathogenic Escherichia coli strains Direct Submission</Data></Cell>
   </Row>
   <Row ss:AutoFitHeight="0">
    <Cell ss:StyleID="s62"><Data ss:Type="String">Escherichia coli blood-90187</Data></Cell>
    <Cell ss:StyleID="s62"><Data ss:Type="Number">100</Data></Cell>
    <Cell ss:StyleID="s62"><Data ss:Type="Number">0</Data></Cell>
    <Cell ss:StyleID="s62"><Data ss:Type="Number">1</Data></Cell>
    <Cell ss:StyleID="s62"><Data ss:Type="Number">0</Data></Cell>
    <Cell ss:StyleID="s62"><Data ss:Type="String">blood-90187</Data></Cell>
    <Cell ss:StyleID="s62"><Data ss:Type="String">SAMN02801903</Data></Cell>
    <Cell><Data ss:Type="String">JSPG01000002</Data></Cell>
    <Cell ss:StyleID="s62"><Data ss:Type="String">USA: Pacific Northwest</Data></Cell>
    <Cell ss:StyleID="s62"><Data ss:Type="String">Homo sapiens</Data></Cell>
    <Cell ss:StyleID="s62"><Data ss:Type="String">blood from patient with bacteremia</Data></Cell>
    <Cell ss:StyleID="s62"><Data ss:Type="String">Salipante,S.J., Roach,D.J., Kitzman,J.O., Snyder,M.W., Stackhouse,B., Butler-Wu,S.M., Lee,C., Cookson,B.T. and Shendure,J. Salipante,S., Roach,D., Kitzman,J., Snyder,M., Stackhouse,B., Butler-Wu,S., Lee,C., Cookson,B. and Shendure,J.</Data></Cell>
    <Cell ss:StyleID="s62"><Data ss:Type="String">Large-scale genomic sequencing of extraintestinal pathogenic Escherichia coli strains Direct Submission</Data></Cell>
   </Row>
   <Row ss:AutoFitHeight="0">
    <Cell ss:StyleID="s62"><Data ss:Type="String">Escherichia coli BWH49</Data></Cell>
    <Cell ss:StyleID="s62"><Data ss:Type="Number">11</Data></Cell>
    <Cell ss:StyleID="s62"><Data ss:Type="Number">0</Data></Cell>
    <Cell ss:StyleID="s62"><Data ss:Type="Number">1</Data></Cell>
    <Cell ss:StyleID="s62"><Data ss:Type="Number">0</Data></Cell>
    <Cell ss:StyleID="s62"><Data ss:Type="String">BWH49</Data></Cell>
    <Cell ss:StyleID="s62"><Data ss:Type="String">SAMN03280195</Data></Cell>
    <Cell><Data ss:Type="String">KQ087601</Data></Cell>
    <Cell ss:StyleID="s62"><Data ss:Type="String">USA</Data></Cell>
    <Cell ss:StyleID="s62"><Data ss:Type="String">Homo sapiens</Data></Cell>
    <Cell ss:StyleID="s62"><Data ss:Type="String">not_found</Data></Cell>
    <Cell ss:StyleID="s62"><Data ss:Type="String">Earl,A.M., Onderdonk,A.B., Kirby,J., Ferraro,M.J., Huang,S., Spencer,M., Fodor,A., Hooper,D., Dekker,J., O'Brien,T., Quan,V., Gombosev,A., Delaney,M., DuBois,A., Ernst,C., Kim,D.S., Rossman,W., Gohs,F., Petruso,H., Nozar,T., Mougeot,F., Manson-McGuire,A., Young,S., Abouelleil,A., Cao,P., Chapman,S.B., Griggs,A., Priest,M., Shea,T., Wortman,I., Wortman,J.R., Nusbaum,C. and Birren,B. Earl,A.M., Onderdonk,A.B., Kirby,J., Ferraro,M.J., Huang,S., Spencer,M., Fodor,A., Hooper,D., Dekker,J., O'Brien,T., Quan,V., Gombosev,A., Delaney,M., DuBois,A., Ernst,C., Kim,D.S., Rossman,W., Gohs,F., Petruso,H., Nozar,T., Mougeot,F., Manson-McGuire,A., Young,S., Abouelleil,A., Cao,P., Chapman,S.B., Griggs,A., Priest,M., Shea,T., Wortman,I., Wortman,J.R., Nusbaum,C. and Birren,B.</Data></Cell>
    <Cell ss:StyleID="s62"><Data ss:Type="String">The Genome Sequence of None Direct Submission</Data></Cell>
   </Row>
   <Row ss:AutoFitHeight="0">
    <Cell ss:StyleID="s62"><Data ss:Type="String">Escherichia coli C213_10</Data></Cell>
    <Cell ss:StyleID="s62"><Data ss:Type="Number">134</Data></Cell>
    <Cell ss:StyleID="s62"><Data ss:Type="Number">0</Data></Cell>
    <Cell ss:StyleID="s62"><Data ss:Type="Number">1</Data></Cell>
    <Cell ss:StyleID="s62"><Data ss:Type="Number">0</Data></Cell>
    <Cell ss:StyleID="s62"><Data ss:Type="String">C213_10</Data></Cell>
    <Cell ss:StyleID="s62"><Data ss:Type="String">SAMN02435959</Data></Cell>
    <Cell><Data ss:Type="String">AIAL01000001</Data></Cell>
    <Cell ss:StyleID="s62"><Data ss:Type="String">Denmark</Data></Cell>
    <Cell ss:StyleID="s62"><Data ss:Type="String">Homo sapiens</Data></Cell>
    <Cell ss:StyleID="s62"><Data ss:Type="String">stool sample</Data></Cell>
    <Cell ss:StyleID="s62"><Data ss:Type="String">Hazen,T.H., Sahl,J.W. and Rasko,D.A. Hazen,T.H., Sahl,J.W. and Rasko,D.A.</Data></Cell>
    <Cell ss:StyleID="s62"><Data ss:Type="String">Pathogenomics of the attaching and effacing Escherichia coli (AEEC) pathogens: redefining the pathovar paradigm using whole-genome phylogeny Direct Submission</Data></Cell>
   </Row>
   <Row ss:AutoFitHeight="0">
    <Cell ss:StyleID="s62"><Data ss:Type="String">Escherichia coli C260_92</Data></Cell>
    <Cell ss:StyleID="s62"><Data ss:Type="Number">203</Data></Cell>
    <Cell ss:StyleID="s62"><Data ss:Type="Number">0</Data></Cell>
    <Cell ss:StyleID="s62"><Data ss:Type="Number">1</Data></Cell>
    <Cell ss:StyleID="s62"><Data ss:Type="Number">0</Data></Cell>
    <Cell ss:StyleID="s62"><Data ss:Type="String">C260_92</Data></Cell>
    <Cell ss:StyleID="s62"><Data ss:Type="String">SAMN02435961</Data></Cell>
    <Cell><Data ss:Type="String">AIAO01000001</Data></Cell>
    <Cell ss:StyleID="s62"><Data ss:Type="String">Italy</Data></Cell>
    <Cell ss:StyleID="s62"><Data ss:Type="String">Homo sapiens</Data></Cell>
    <Cell ss:StyleID="s62"><Data ss:Type="String">stool sample</Data></Cell>
    <Cell ss:StyleID="s62"><Data ss:Type="String">Hazen,T.H., Sahl,J.W. and Rasko,D.A. Hazen,T.H., Sahl,J.W. and Rasko,D.A.</Data></Cell>
    <Cell ss:StyleID="s62"><Data ss:Type="String">Pathogenomics of the attaching and effacing Escherichia coli (AEEC) pathogens: redefining the pathovar paradigm using whole-genome phylogeny Direct Submission</Data></Cell>
   </Row>
   <Row ss:AutoFitHeight="0">
    <Cell ss:StyleID="s62"><Data ss:Type="String">Escherichia coli C321.deltaA</Data></Cell>
    <Cell ss:StyleID="s62"><Data ss:Type="Number">1</Data></Cell>
    <Cell ss:StyleID="s62"><Data ss:Type="Number">0</Data></Cell>
    <Cell ss:StyleID="s62"><Data ss:Type="Number">1</Data></Cell>
    <Cell ss:StyleID="s62"><Data ss:Type="Number">0</Data></Cell>
    <Cell ss:StyleID="s62"><Data ss:Type="String">C321.deltaA</Data></Cell>
    <Cell ss:StyleID="s62"><Data ss:Type="String">SAMN02603139</Data></Cell>
    <Cell><Data ss:Type="String">CP006698</Data></Cell>
    <Cell ss:StyleID="s62"><Data ss:Type="String">not_found</Data></Cell>
    <Cell ss:StyleID="s62"><Data ss:Type="String">not_found</Data></Cell>
    <Cell ss:StyleID="s62"><Data ss:Type="String">not_found</Data></Cell>
    <Cell ss:StyleID="s62"><Data ss:Type="String">Lajoie,M.J., Rovner,A.J., Goodman,D.B., Aerni,H.R., Haimovich,A.D., Kuznetsov,G., Mercer,J.A., Wang,H.H., Carr,P.A., Mosberg,J.A., Rohland,N., Schultz,P.G., Jacobson,J.M., Rinehart,J., Church,G.M. and Isaacs,F.J. Kuznetsov,G., Lajoie,M.J., Goodman,D.B., Rovner,A.J., Rohland,N., Church,G.M. and Isaacs,F.J.</Data></Cell>
    <Cell ss:StyleID="s62"><Data ss:Type="String">Genomically recoded organisms expand biological functions Direct Submission</Data></Cell>
   </Row>
   <Row ss:AutoFitHeight="0">
    <Cell ss:StyleID="s62"><Data ss:Type="String">Escherichia coli C43/90</Data></Cell>
    <Cell ss:StyleID="s62"><Data ss:Type="Number">120</Data></Cell>
    <Cell ss:StyleID="s62"><Data ss:Type="Number">0</Data></Cell>
    <Cell ss:StyleID="s62"><Data ss:Type="Number">1</Data></Cell>
    <Cell ss:StyleID="s62"><Data ss:Type="Number">0</Data></Cell>
    <Cell ss:StyleID="s62"><Data ss:Type="String">C43/90</Data></Cell>
    <Cell ss:StyleID="s62"><Data ss:Type="String">SAMN00727765</Data></Cell>
    <Cell><Data ss:Type="String">AHAW01000001</Data></Cell>
    <Cell ss:StyleID="s62"><Data ss:Type="String">Sweden</Data></Cell>
    <Cell ss:StyleID="s62"><Data ss:Type="String">Homo sapiens</Data></Cell>
    <Cell ss:StyleID="s62"><Data ss:Type="String">stool sample from a 1-year old patient who had been traveling in Turkey</Data></Cell>
    <Cell ss:StyleID="s62"><Data ss:Type="String">Guy,L., Jernberg,C., Arven Norling,J., Ivarsson,S., Hedenstrom,I., Melefors,O., Liljedahl,U., Engstrand,L. and Andersson,S.G. Guy,L., Jernberg,C., Arven Norling,J., Bjorkholm,B., Ivarsson,S., Hedenstrom,I., Engstrand,L. and Andersson,S.G.E.</Data></Cell>
    <Cell ss:StyleID="s62"><Data ss:Type="String">Adaptive Mutations and Replacements of Virulence Traits in the Escherichia coli O104:H4 Outbreak Population Direct Submission</Data></Cell>
   </Row>
   <Row ss:AutoFitHeight="0">
    <Cell ss:StyleID="s62"><Data ss:Type="String">Escherichia coli C48/93</Data></Cell>
    <Cell ss:StyleID="s62"><Data ss:Type="Number">102</Data></Cell>
    <Cell ss:StyleID="s62"><Data ss:Type="Number">0</Data></Cell>
    <Cell ss:StyleID="s62"><Data ss:Type="Number">1</Data></Cell>
    <Cell ss:StyleID="s62"><Data ss:Type="Number">0</Data></Cell>
    <Cell ss:StyleID="s62"><Data ss:Type="String">C48/93</Data></Cell>
    <Cell ss:StyleID="s62"><Data ss:Type="String">SAMN02472037</Data></Cell>
    <Cell><Data ss:Type="String">AHAX01000001</Data></Cell>
    <Cell ss:StyleID="s62"><Data ss:Type="String">Sweden</Data></Cell>
    <Cell ss:StyleID="s62"><Data ss:Type="String">Homo sapiens</Data></Cell>
    <Cell ss:StyleID="s62"><Data ss:Type="String">stool sample</Data></Cell>
    <Cell ss:StyleID="s62"><Data ss:Type="String">Guy,L., Jernberg,C., Arven Norling,J., Ivarsson,S., Hedenstrom,I., Melefors,O., Liljedahl,U., Engstrand,L. and Andersson,S.G. Guy,L., Jernberg,C., Arven Norling,J., Bjorkholm,B., Ivarsson,S., Hedenstrom,I., Engstrand,L. and Andersson,S.G.E.</Data></Cell>
    <Cell ss:StyleID="s62"><Data ss:Type="String">Adaptive Mutations and Replacements of Virulence Traits in the Escherichia coli O104:H4 Outbreak Population Direct Submission</Data></Cell>
   </Row>
   <Row ss:AutoFitHeight="0">
    <Cell ss:StyleID="s62"><Data ss:Type="String">Escherichia coli C496_10</Data></Cell>
    <Cell ss:StyleID="s62"><Data ss:Type="Number">360</Data></Cell>
    <Cell ss:StyleID="s62"><Data ss:Type="Number">0</Data></Cell>
    <Cell ss:StyleID="s62"><Data ss:Type="Number">1</Data></Cell>
    <Cell ss:StyleID="s62"><Data ss:Type="Number">0</Data></Cell>
    <Cell ss:StyleID="s62"><Data ss:Type="String">C496_10</Data></Cell>
    <Cell ss:StyleID="s62"><Data ss:Type="String">SAMN02436008</Data></Cell>
    <Cell><Data ss:Type="String">AIBB01000001</Data></Cell>
    <Cell ss:StyleID="s62"><Data ss:Type="String">Denmark</Data></Cell>
    <Cell ss:StyleID="s62"><Data ss:Type="String">Homo sapiens</Data></Cell>
    <Cell ss:StyleID="s62"><Data ss:Type="String">stool sample</Data></Cell>
    <Cell ss:StyleID="s62"><Data ss:Type="String">Hazen,T.H., Sahl,J.W. and Rasko,D.A. Hazen,T.H., Sahl,J.W. and Rasko,D.A.</Data></Cell>
    <Cell ss:StyleID="s62"><Data ss:Type="String">Pathogenomics of the attaching and effacing Escherichia coli (AEEC) pathogens: redefining the pathovar paradigm using whole-genome phylogeny Direct Submission</Data></Cell>
   </Row>
   <Row ss:AutoFitHeight="0">
    <Cell ss:StyleID="s62"><Data ss:Type="String">Escherichia coli C732_98</Data></Cell>
    <Cell ss:StyleID="s62"><Data ss:Type="Number">256</Data></Cell>
    <Cell ss:StyleID="s62"><Data ss:Type="Number">0</Data></Cell>
    <Cell ss:StyleID="s62"><Data ss:Type="Number">1</Data></Cell>
    <Cell ss:StyleID="s62"><Data ss:Type="Number">0</Data></Cell>
    <Cell ss:StyleID="s62"><Data ss:Type="String">C732_98</Data></Cell>
    <Cell ss:StyleID="s62"><Data ss:Type="String">SAMN02436012</Data></Cell>
    <Cell><Data ss:Type="String">AIBM01000001</Data></Cell>
    <Cell ss:StyleID="s62"><Data ss:Type="String">Israel</Data></Cell>
    <Cell ss:StyleID="s62"><Data ss:Type="String">Homo sapiens</Data></Cell>
    <Cell ss:StyleID="s62"><Data ss:Type="String">stool sample</Data></Cell>
    <Cell ss:StyleID="s62"><Data ss:Type="String">Hazen,T.H., Sahl,J.W. and Rasko,D.A. Hazen,T.H., Sahl,J.W. and Rasko,D.A.</Data></Cell>
    <Cell ss:StyleID="s62"><Data ss:Type="String">Pathogenomics of the attaching and effacing Escherichia coli (AEEC) pathogens: redefining the pathovar paradigm using whole-genome phylogeny Direct Submission</Data></Cell>
   </Row>
   <Row ss:AutoFitHeight="0">
    <Cell ss:StyleID="s62"><Data ss:Type="String">Escherichia coli CE549</Data></Cell>
    <Cell ss:StyleID="s62"><Data ss:Type="Number">179</Data></Cell>
    <Cell ss:StyleID="s62"><Data ss:Type="Number">0</Data></Cell>
    <Cell ss:StyleID="s62"><Data ss:Type="Number">1</Data></Cell>
    <Cell ss:StyleID="s62"><Data ss:Type="Number">0</Data></Cell>
    <Cell ss:StyleID="s62"><Data ss:Type="String">CE549</Data></Cell>
    <Cell ss:StyleID="s62"><Data ss:Type="String">PRJNA267608</Data></Cell>
    <Cell><Data ss:Type="String">JTGK01000001</Data></Cell>
    <Cell ss:StyleID="s62"><Data ss:Type="String">China: Beijing</Data></Cell>
    <Cell ss:StyleID="s62"><Data ss:Type="String">Homo sapiens</Data></Cell>
    <Cell ss:StyleID="s62"><Data ss:Type="String">fecal sample of diarrhea patient</Data></Cell>
    <Cell ss:StyleID="s62"><Data ss:Type="String">Liu,F., Zhu,Y., Hu,Y</Data></Cell>
    <Cell ss:StyleID="s62"><Data ss:Type="String">ETEC Genome sequencing : Unpublished</Data></Cell>
   </Row>
   <Row ss:AutoFitHeight="0">
    <Cell ss:StyleID="s62"><Data ss:Type="String">Escherichia coli CE549</Data></Cell>
    <Cell ss:StyleID="s62"><Data ss:Type="Number">137</Data></Cell>
    <Cell ss:StyleID="s62"><Data ss:Type="Number">0</Data></Cell>
    <Cell ss:StyleID="s62"><Data ss:Type="Number">1</Data></Cell>
    <Cell ss:StyleID="s62"><Data ss:Type="Number">0</Data></Cell>
    <Cell ss:StyleID="s62"><Data ss:Type="String">CE549</Data></Cell>
    <Cell ss:StyleID="s62"><Data ss:Type="String">SAMN03196608</Data></Cell>
    <Cell><Data ss:Type="String">KN711363</Data></Cell>
    <Cell ss:StyleID="s62"><Data ss:Type="String">China: Beijing</Data></Cell>
    <Cell ss:StyleID="s62"><Data ss:Type="String">Homo sapiens</Data></Cell>
    <Cell ss:StyleID="s62"><Data ss:Type="String">fecal sample of diarrhea patient</Data></Cell>
    <Cell ss:StyleID="s62"><Data ss:Type="String">Liu,F., Zhu,Y. and Hu,Y. Liu,F., Zhu,Y. and Hu,Y.</Data></Cell>
    <Cell ss:StyleID="s62"><Data ss:Type="String">ETEC Genome sequencing Direct Submission</Data></Cell>
   </Row>
   <Row ss:AutoFitHeight="0">
    <Cell ss:StyleID="s62"><Data ss:Type="String">Escherichia coli CE549</Data></Cell>
    <Cell ss:StyleID="s62"><Data ss:Type="Number">345</Data></Cell>
    <Cell ss:StyleID="s62"><Data ss:Type="Number">0</Data></Cell>
    <Cell ss:StyleID="s62"><Data ss:Type="Number">1</Data></Cell>
    <Cell ss:StyleID="s62"><Data ss:Type="Number">0</Data></Cell>
    <Cell ss:StyleID="s62"><Data ss:Type="String">CE549</Data></Cell>
    <Cell ss:StyleID="s62"><Data ss:Type="String">SAMN02470024</Data></Cell>
    <Cell><Data ss:Type="String">KI544147</Data></Cell>
    <Cell ss:StyleID="s62"><Data ss:Type="String">Bangladesh: Dhaka</Data></Cell>
    <Cell ss:StyleID="s62"><Data ss:Type="String">not_found</Data></Cell>
    <Cell ss:StyleID="s62"><Data ss:Type="String">not_found</Data></Cell>
    <Cell ss:StyleID="s62"><Data ss:Type="String">Wang,Z., Yang,X., Yi,Y., Klena,J.D., Sjoling,A. and Zhu,B. Wang,Z., Yang,X., Yi,Y., Klena,J.D., Sjoling,A. and Zhu,B.</Data></Cell>
    <Cell ss:StyleID="s62"><Data ss:Type="String">The first draft genomes of enterotoxigenic Escherichia coli from China of one pan-drug resistant and two sensitive clinical isolates Direct Submission</Data></Cell>
   </Row>
   <Row ss:AutoFitHeight="0">
    <Cell ss:StyleID="s62"><Data ss:Type="String">Escherichia coli CFSAN026796</Data></Cell>
    <Cell ss:StyleID="s62"><Data ss:Type="Number">147</Data></Cell>
    <Cell ss:StyleID="s62"><Data ss:Type="Number">0</Data></Cell>
    <Cell ss:StyleID="s62"><Data ss:Type="Number">1</Data></Cell>
    <Cell ss:StyleID="s62"><Data ss:Type="Number">0</Data></Cell>
    <Cell ss:StyleID="s62"><Data ss:Type="String">CFSAN026796</Data></Cell>
    <Cell ss:StyleID="s62"><Data ss:Type="String">SAMN03455811</Data></Cell>
    <Cell><Data ss:Type="String">LDDL01000001</Data></Cell>
    <Cell ss:StyleID="s62"><Data ss:Type="String">USA</Data></Cell>
    <Cell ss:StyleID="s62"><Data ss:Type="String">cattle</Data></Cell>
    <Cell ss:StyleID="s62"><Data ss:Type="String">not_found</Data></Cell>
    <Cell ss:StyleID="s62"><Data ss:Type="String">Timme,R., Allard,M.W., Strain,E., Evans,P.S., Toro,M., Gonzalez-Escalona,N. and Brown,E. Strain,E.A., Allard,M.W., Payne,J.S., Evans,P.S., Toro,M., Gonzalez-Escalona,N. and Timme,R.</Data></Cell>
    <Cell ss:StyleID="s62"><Data ss:Type="String">Whole genome shotgun sequencing of cultured foodborne pathogen Direct Submission</Data></Cell>
   </Row>
   <Row ss:AutoFitHeight="0">
    <Cell ss:StyleID="s62"><Data ss:Type="String">Escherichia coli CFSAN026835</Data></Cell>
    <Cell ss:StyleID="s62"><Data ss:Type="Number">169</Data></Cell>
    <Cell ss:StyleID="s62"><Data ss:Type="Number">0</Data></Cell>
    <Cell ss:StyleID="s62"><Data ss:Type="Number">1</Data></Cell>
    <Cell ss:StyleID="s62"><Data ss:Type="Number">0</Data></Cell>
    <Cell ss:StyleID="s62"><Data ss:Type="String">CFSAN026835</Data></Cell>
    <Cell ss:StyleID="s62"><Data ss:Type="String">SAMN03455850</Data></Cell>
    <Cell><Data ss:Type="String">LDCZ01000001</Data></Cell>
    <Cell ss:StyleID="s62"><Data ss:Type="String">USA</Data></Cell>
    <Cell ss:StyleID="s62"><Data ss:Type="String">cattle</Data></Cell>
    <Cell ss:StyleID="s62"><Data ss:Type="String">not_found</Data></Cell>
    <Cell ss:StyleID="s62"><Data ss:Type="String">Timme,R., Allard,M.W., Strain,E., Evans,P.S., Toro,M., Gonzalez-Escalona,N. and Brown,E. Strain,E.A., Allard,M.W., Payne,J.S., Evans,P.S., Toro,M., Gonzalez-Escalona,N. and Timme,R.</Data></Cell>
    <Cell ss:StyleID="s62"><Data ss:Type="String">Whole genome shotgun sequencing of cultured foodborne pathogen Direct Submission</Data></Cell>
   </Row>
   <Row ss:AutoFitHeight="0">
    <Cell ss:StyleID="s62"><Data ss:Type="String">Escherichia coli CFSAN026836</Data></Cell>
    <Cell ss:StyleID="s62"><Data ss:Type="Number">174</Data></Cell>
    <Cell ss:StyleID="s62"><Data ss:Type="Number">0</Data></Cell>
    <Cell ss:StyleID="s62"><Data ss:Type="Number">1</Data></Cell>
    <Cell ss:StyleID="s62"><Data ss:Type="Number">0</Data></Cell>
    <Cell ss:StyleID="s62"><Data ss:Type="String">CFSAN026836</Data></Cell>
    <Cell ss:StyleID="s62"><Data ss:Type="String">SAMN03455851</Data></Cell>
    <Cell><Data ss:Type="String">LDCY01000001</Data></Cell>
    <Cell ss:StyleID="s62"><Data ss:Type="String">USA</Data></Cell>
    <Cell ss:StyleID="s62"><Data ss:Type="String">not_found</Data></Cell>
    <Cell ss:StyleID="s62"><Data ss:Type="String">water-pond</Data></Cell>
    <Cell ss:StyleID="s62"><Data ss:Type="String">Timme,R., Allard,M.W., Strain,E., Evans,P.S., Toro,M., Gonzalez-Escalona,N. and Brown,E. Strain,E.A., Allard,M.W., Payne,J.S., Evans,P.S., Toro,M., Gonzalez-Escalona,N. and Timme,R.</Data></Cell>
    <Cell ss:StyleID="s62"><Data ss:Type="String">Whole genome shotgun sequencing of cultured foodborne pathogen Direct Submission</Data></Cell>
   </Row>
   <Row ss:AutoFitHeight="0">
    <Cell ss:StyleID="s62"><Data ss:Type="String">Escherichia coli CFSAN026844</Data></Cell>
    <Cell ss:StyleID="s62"><Data ss:Type="Number">158</Data></Cell>
    <Cell ss:StyleID="s62"><Data ss:Type="Number">0</Data></Cell>
    <Cell ss:StyleID="s62"><Data ss:Type="Number">1</Data></Cell>
    <Cell ss:StyleID="s62"><Data ss:Type="Number">0</Data></Cell>
    <Cell ss:StyleID="s62"><Data ss:Type="String">CFSAN026844</Data></Cell>
    <Cell ss:StyleID="s62"><Data ss:Type="String">SAMN03455859</Data></Cell>
    <Cell><Data ss:Type="String">LDCW01000001</Data></Cell>
    <Cell ss:StyleID="s62"><Data ss:Type="String">USA</Data></Cell>
    <Cell ss:StyleID="s62"><Data ss:Type="String">cattle</Data></Cell>
    <Cell ss:StyleID="s62"><Data ss:Type="String">not_found</Data></Cell>
    <Cell ss:StyleID="s62"><Data ss:Type="String">Timme,R., Allard,M.W., Strain,E., Evans,P.S., Toro,M., Gonzalez-Escalona,N. and Brown,E. Strain,E.A., Allard,M.W., Payne,J.S., Evans,P.S., Toro,M., Gonzalez-Escalona,N. and Timme,R.</Data></Cell>
    <Cell ss:StyleID="s62"><Data ss:Type="String">Whole genome shotgun sequencing of cultured foodborne pathogen Direct Submission</Data></Cell>
   </Row>
   <Row ss:AutoFitHeight="0">
    <Cell ss:StyleID="s62"><Data ss:Type="String">Escherichia coli CVM N33429PS</Data></Cell>
    <Cell ss:StyleID="s62"><Data ss:Type="Number">302</Data></Cell>
    <Cell ss:StyleID="s62"><Data ss:Type="Number">0</Data></Cell>
    <Cell ss:StyleID="s62"><Data ss:Type="Number">1</Data></Cell>
    <Cell ss:StyleID="s62"><Data ss:Type="Number">0</Data></Cell>
    <Cell ss:StyleID="s62"><Data ss:Type="String">CVM N33429PS</Data></Cell>
    <Cell ss:StyleID="s62"><Data ss:Type="String">SAMN03177615</Data></Cell>
    <Cell><Data ss:Type="String">JWZR01000001</Data></Cell>
    <Cell ss:StyleID="s62"><Data ss:Type="String">USA</Data></Cell>
    <Cell ss:StyleID="s62"><Data ss:Type="String">not_found</Data></Cell>
    <Cell ss:StyleID="s62"><Data ss:Type="String">Farm</Data></Cell>
    <Cell ss:StyleID="s62"><Data ss:Type="String">Tyson,G.H., McDermott,P.F., Li,C., Tadesse,D.A., Mukherjee,S., Bodeis-Jones,S., Kabera,C., Gaines,S.A., Loneragan,G.H., Edrington,T.S., Torrence,M., Harhay,D.M. and Zhao,S. Tyson,G.H., McDermott,P.F., Li,C., Tadesse,D.A., Mukherjee,S., Bodeis-Jones,S., Kabera,C., Gaines,S.A., Loneragan,G.H., Edrington,T.S., Torrence,M., Harhay,D.M. and Zhao,S.</Data></Cell>
    <Cell ss:StyleID="s62"><Data ss:Type="String">Whole-genome sequencing effectively predicts antimicrobial resistance phenotypes of E. coli Direct Submission</Data></Cell>
   </Row>
   <Row ss:AutoFitHeight="0">
    <Cell ss:StyleID="s62"><Data ss:Type="String">Escherichia coli CVM N33707PS</Data></Cell>
    <Cell ss:StyleID="s62"><Data ss:Type="Number">299</Data></Cell>
    <Cell ss:StyleID="s62"><Data ss:Type="Number">0</Data></Cell>
    <Cell ss:StyleID="s62"><Data ss:Type="Number">1</Data></Cell>
    <Cell ss:StyleID="s62"><Data ss:Type="Number">0</Data></Cell>
    <Cell ss:StyleID="s62"><Data ss:Type="String">CVM N33707PS</Data></Cell>
    <Cell ss:StyleID="s62"><Data ss:Type="String">SAMN03177628</Data></Cell>
    <Cell><Data ss:Type="String">JUDH01000001</Data></Cell>
    <Cell ss:StyleID="s62"><Data ss:Type="String">USA</Data></Cell>
    <Cell ss:StyleID="s62"><Data ss:Type="String">not_found</Data></Cell>
    <Cell ss:StyleID="s62"><Data ss:Type="String">Farm</Data></Cell>
    <Cell ss:StyleID="s62"><Data ss:Type="String">Tyson,G.H., McDermott,P.F., Li,C., Tadesse,D.A., Mukherjee,S., Bodeis-Jones,S., Kabera,C., Gaines,S.A., Loneragan,G.H., Edrington,T.S., Torrence,M., Harhay,D.M. and Zhao,S. Tyson,G.H., McDermott,P.F., Li,C., Tadesse,D.A., Mukherjee,S., Bodeis-Jones,S., Kabera,C., Gaines,S.A., Loneragan,G.H., Edrington,T.S., Torrence,M., Harhay,D.M. and Zhao,S.</Data></Cell>
    <Cell ss:StyleID="s62"><Data ss:Type="String">Whole-genome sequencing effectively predicts antimicrobial resistance phenotypes of E. coli Direct Submission</Data></Cell>
   </Row>
   <Row ss:AutoFitHeight="0">
    <Cell ss:StyleID="s62"><Data ss:Type="String">Escherichia coli CVM N33720PS</Data></Cell>
    <Cell ss:StyleID="s62"><Data ss:Type="Number">206</Data></Cell>
    <Cell ss:StyleID="s62"><Data ss:Type="Number">0</Data></Cell>
    <Cell ss:StyleID="s62"><Data ss:Type="Number">1</Data></Cell>
    <Cell ss:StyleID="s62"><Data ss:Type="Number">0</Data></Cell>
    <Cell ss:StyleID="s62"><Data ss:Type="String">CVM N33720PS</Data></Cell>
    <Cell ss:StyleID="s62"><Data ss:Type="String">SAMN03177630</Data></Cell>
    <Cell><Data ss:Type="String">JWZM01000001</Data></Cell>
    <Cell ss:StyleID="s62"><Data ss:Type="String">USA</Data></Cell>
    <Cell ss:StyleID="s62"><Data ss:Type="String">not_found</Data></Cell>
    <Cell ss:StyleID="s62"><Data ss:Type="String">Farm</Data></Cell>
    <Cell ss:StyleID="s62"><Data ss:Type="String">Tyson,G.H., McDermott,P.F., Li,C., Tadesse,D.A., Mukherjee,S., Bodeis-Jones,S., Kabera,C., Gaines,S.A., Loneragan,G.H., Edrington,T.S., Torrence,M., Harhay,D.M. and Zhao,S. Tyson,G.H., McDermott,P.F., Li,C., Tadesse,D.A., Mukherjee,S., Bodeis-Jones,S., Kabera,C., Gaines,S.A., Loneragan,G.H., Edrington,T.S., Torrence,M., Harhay,D.M. and Zhao,S.</Data></Cell>
    <Cell ss:StyleID="s62"><Data ss:Type="String">Whole-genome sequencing effectively predicts antimicrobial resistance phenotypes of E. coli Direct Submission</Data></Cell>
   </Row>
   <Row ss:AutoFitHeight="0">
    <Cell ss:StyleID="s62"><Data ss:Type="String">Escherichia coli CVM N33742PS</Data></Cell>
    <Cell ss:StyleID="s62"><Data ss:Type="Number">279</Data></Cell>
    <Cell ss:StyleID="s62"><Data ss:Type="Number">0</Data></Cell>
    <Cell ss:StyleID="s62"><Data ss:Type="Number">1</Data></Cell>
    <Cell ss:StyleID="s62"><Data ss:Type="Number">0</Data></Cell>
    <Cell ss:StyleID="s62"><Data ss:Type="String">CVM N33742PS</Data></Cell>
    <Cell ss:StyleID="s62"><Data ss:Type="String">SAMN03177631</Data></Cell>
    <Cell><Data ss:Type="String">JUDF01000001</Data></Cell>
    <Cell ss:StyleID="s62"><Data ss:Type="String">USA</Data></Cell>
    <Cell ss:StyleID="s62"><Data ss:Type="String">not_found</Data></Cell>
    <Cell ss:StyleID="s62"><Data ss:Type="String">Farm</Data></Cell>
    <Cell ss:StyleID="s62"><Data ss:Type="String">Tyson,G.H., McDermott,P.F., Li,C., Tadesse,D.A., Mukherjee,S., Bodeis-Jones,S., Kabera,C., Gaines,S.A., Loneragan,G.H., Edrington,T.S., Torrence,M., Harhay,D.M. and Zhao,S. Tyson,G.H., McDermott,P.F., Li,C., Tadesse,D.A., Mukherjee,S., Bodeis-Jones,S., Kabera,C., Gaines,S.A., Loneragan,G.H., Edrington,T.S., Torrence,M., Harhay,D.M. and Zhao,S.</Data></Cell>
    <Cell ss:StyleID="s62"><Data ss:Type="String">Whole-genome sequencing effectively predicts antimicrobial resistance phenotypes of E. coli Direct Submission</Data></Cell>
   </Row>
   <Row ss:AutoFitHeight="0">
    <Cell ss:StyleID="s62"><Data ss:Type="String">Escherichia coli CVM N33857PS</Data></Cell>
    <Cell ss:StyleID="s62"><Data ss:Type="Number">97</Data></Cell>
    <Cell ss:StyleID="s62"><Data ss:Type="Number">0</Data></Cell>
    <Cell ss:StyleID="s62"><Data ss:Type="Number">1</Data></Cell>
    <Cell ss:StyleID="s62"><Data ss:Type="Number">0</Data></Cell>
    <Cell ss:StyleID="s62"><Data ss:Type="String">CVM N33857PS</Data></Cell>
    <Cell ss:StyleID="s62"><Data ss:Type="String">SAMN03177636</Data></Cell>
    <Cell><Data ss:Type="String">JWZK01000001</Data></Cell>
    <Cell ss:StyleID="s62"><Data ss:Type="String">USA</Data></Cell>
    <Cell ss:StyleID="s62"><Data ss:Type="String">not_found</Data></Cell>
    <Cell ss:StyleID="s62"><Data ss:Type="String">Farm</Data></Cell>
    <Cell ss:StyleID="s62"><Data ss:Type="String">Tyson,G.H., McDermott,P.F., Li,C., Tadesse,D.A., Mukherjee,S., Bodeis-Jones,S., Kabera,C., Gaines,S.A., Loneragan,G.H., Edrington,T.S., Torrence,M., Harhay,D.M. and Zhao,S. Tyson,G.H., McDermott,P.F., Li,C., Tadesse,D.A., Mukherjee,S., Bodeis-Jones,S., Kabera,C., Gaines,S.A., Loneragan,G.H., Edrington,T.S., Torrence,M., Harhay,D.M. and Zhao,S.</Data></Cell>
    <Cell ss:StyleID="s62"><Data ss:Type="String">Whole-genome sequencing effectively predicts antimicrobial resistance phenotypes of E. coli Direct Submission</Data></Cell>
   </Row>
   <Row ss:AutoFitHeight="0">
    <Cell ss:StyleID="s62"><Data ss:Type="String">Escherichia coli CVM N34054PS</Data></Cell>
    <Cell ss:StyleID="s62"><Data ss:Type="Number">253</Data></Cell>
    <Cell ss:StyleID="s62"><Data ss:Type="Number">0</Data></Cell>
    <Cell ss:StyleID="s62"><Data ss:Type="Number">1</Data></Cell>
    <Cell ss:StyleID="s62"><Data ss:Type="Number">0</Data></Cell>
    <Cell ss:StyleID="s62"><Data ss:Type="String">CVM N34054PS</Data></Cell>
    <Cell ss:StyleID="s62"><Data ss:Type="String">SAMN03177639</Data></Cell>
    <Cell><Data ss:Type="String">JUDA01000001</Data></Cell>
    <Cell ss:StyleID="s62"><Data ss:Type="String">USA</Data></Cell>
    <Cell ss:StyleID="s62"><Data ss:Type="String">not_found</Data></Cell>
    <Cell ss:StyleID="s62"><Data ss:Type="String">Farm</Data></Cell>
    <Cell ss:StyleID="s62"><Data ss:Type="String">Tyson,G.H., McDermott,P.F., Li,C., Tadesse,D.A., Mukherjee,S., Bodeis-Jones,S., Kabera,C., Gaines,S.A., Loneragan,G.H., Edrington,T.S., Torrence,M., Harhay,D.M. and Zhao,S. Tyson,G.H., McDermott,P.F., Li,C., Tadesse,D.A., Mukherjee,S., Bodeis-Jones,S., Kabera,C., Gaines,S.A., Loneragan,G.H., Edrington,T.S., Torrence,M., Harhay,D.M. and Zhao,S.</Data></Cell>
    <Cell ss:StyleID="s62"><Data ss:Type="String">Whole-genome sequencing effectively predicts antimicrobial resistance phenotypes of E. coli Direct Submission</Data></Cell>
   </Row>
   <Row ss:AutoFitHeight="0">
    <Cell ss:StyleID="s62"><Data ss:Type="String">Escherichia coli CVM N34562PS</Data></Cell>
    <Cell ss:StyleID="s62"><Data ss:Type="Number">156</Data></Cell>
    <Cell ss:StyleID="s62"><Data ss:Type="Number">0</Data></Cell>
    <Cell ss:StyleID="s62"><Data ss:Type="Number">1</Data></Cell>
    <Cell ss:StyleID="s62"><Data ss:Type="Number">0</Data></Cell>
    <Cell ss:StyleID="s62"><Data ss:Type="String">CVM N34562PS</Data></Cell>
    <Cell ss:StyleID="s62"><Data ss:Type="String">SAMN03177649</Data></Cell>
    <Cell><Data ss:Type="String">JUCT01000001</Data></Cell>
    <Cell ss:StyleID="s62"><Data ss:Type="String">USA</Data></Cell>
    <Cell ss:StyleID="s62"><Data ss:Type="String">not_found</Data></Cell>
    <Cell ss:StyleID="s62"><Data ss:Type="String">Farm</Data></Cell>
    <Cell ss:StyleID="s62"><Data ss:Type="String">Tyson,G.H., McDermott,P.F., Li,C., Tadesse,D.A., Mukherjee,S., Bodeis-Jones,S., Kabera,C., Gaines,S.A., Loneragan,G.H., Edrington,T.S., Torrence,M., Harhay,D.M. and Zhao,S. Tyson,G.H., McDermott,P.F., Li,C., Tadesse,D.A., Mukherjee,S., Bodeis-Jones,S., Kabera,C., Gaines,S.A., Loneragan,G.H., Edrington,T.S., Torrence,M., Harhay,D.M. and Zhao,S.</Data></Cell>
    <Cell ss:StyleID="s62"><Data ss:Type="String">Whole-genome sequencing effectively predicts antimicrobial resistance phenotypes of E. coli Direct Submission</Data></Cell>
   </Row>
   <Row ss:AutoFitHeight="0">
    <Cell ss:StyleID="s62"><Data ss:Type="String">Escherichia coli CVM N34564PS</Data></Cell>
    <Cell ss:StyleID="s62"><Data ss:Type="Number">134</Data></Cell>
    <Cell ss:StyleID="s62"><Data ss:Type="Number">0</Data></Cell>
    <Cell ss:StyleID="s62"><Data ss:Type="Number">1</Data></Cell>
    <Cell ss:StyleID="s62"><Data ss:Type="Number">0</Data></Cell>
    <Cell ss:StyleID="s62"><Data ss:Type="String">CVM N34564PS</Data></Cell>
    <Cell ss:StyleID="s62"><Data ss:Type="String">SAMN03177650</Data></Cell>
    <Cell><Data ss:Type="String">JWZG01000001</Data></Cell>
    <Cell ss:StyleID="s62"><Data ss:Type="String">USA</Data></Cell>
    <Cell ss:StyleID="s62"><Data ss:Type="String">not_found</Data></Cell>
    <Cell ss:StyleID="s62"><Data ss:Type="String">Farm</Data></Cell>
    <Cell ss:StyleID="s62"><Data ss:Type="String">Tyson,G.H., McDermott,P.F., Li,C., Tadesse,D.A., Mukherjee,S., Bodeis-Jones,S., Kabera,C., Gaines,S.A., Loneragan,G.H., Edrington,T.S., Torrence,M., Harhay,D.M. and Zhao,S. Tyson,G.H., McDermott,P.F., Li,C., Tadesse,D.A., Mukherjee,S., Bodeis-Jones,S., Kabera,C., Gaines,S.A., Loneragan,G.H., Edrington,T.S., Torrence,M., Harhay,D.M. and Zhao,S.</Data></Cell>
    <Cell ss:StyleID="s62"><Data ss:Type="String">Whole-genome sequencing effectively predicts antimicrobial resistance phenotypes of E. coli Direct Submission</Data></Cell>
   </Row>
   <Row ss:AutoFitHeight="0">
    <Cell ss:StyleID="s62"><Data ss:Type="String">Escherichia coli CVM N34577PS</Data></Cell>
    <Cell ss:StyleID="s62"><Data ss:Type="Number">321</Data></Cell>
    <Cell ss:StyleID="s62"><Data ss:Type="Number">0</Data></Cell>
    <Cell ss:StyleID="s62"><Data ss:Type="Number">1</Data></Cell>
    <Cell ss:StyleID="s62"><Data ss:Type="Number">0</Data></Cell>
    <Cell ss:StyleID="s62"><Data ss:Type="String">CVM N34577PS</Data></Cell>
    <Cell ss:StyleID="s62"><Data ss:Type="String">SAMN03177651</Data></Cell>
    <Cell><Data ss:Type="String">JWZF01000001</Data></Cell>
    <Cell ss:StyleID="s62"><Data ss:Type="String">USA</Data></Cell>
    <Cell ss:StyleID="s62"><Data ss:Type="String">not_found</Data></Cell>
    <Cell ss:StyleID="s62"><Data ss:Type="String">Farm</Data></Cell>
    <Cell ss:StyleID="s62"><Data ss:Type="String">Tyson,G.H., McDermott,P.F., Li,C., Tadesse,D.A., Mukherjee,S., Bodeis-Jones,S., Kabera,C., Gaines,S.A., Loneragan,G.H., Edrington,T.S., Torrence,M., Harhay,D.M. and Zhao,S. Tyson,G.H., McDermott,P.F., Li,C., Tadesse,D.A., Mukherjee,S., Bodeis-Jones,S., Kabera,C., Gaines,S.A., Loneragan,G.H., Edrington,T.S., Torrence,M., Harhay,D.M. and Zhao,S.</Data></Cell>
    <Cell ss:StyleID="s62"><Data ss:Type="String">Whole-genome sequencing effectively predicts antimicrobial resistance phenotypes of E. coli Direct Submission</Data></Cell>
   </Row>
   <Row ss:AutoFitHeight="0">
    <Cell ss:StyleID="s62"><Data ss:Type="String">Escherichia coli CVM N36093PS</Data></Cell>
    <Cell ss:StyleID="s62"><Data ss:Type="Number">194</Data></Cell>
    <Cell ss:StyleID="s62"><Data ss:Type="Number">0</Data></Cell>
    <Cell ss:StyleID="s62"><Data ss:Type="Number">1</Data></Cell>
    <Cell ss:StyleID="s62"><Data ss:Type="Number">0</Data></Cell>
    <Cell ss:StyleID="s62"><Data ss:Type="String">CVM N36093PS</Data></Cell>
    <Cell ss:StyleID="s62"><Data ss:Type="String">SAMN03177653</Data></Cell>
    <Cell><Data ss:Type="String">JUCS01000001</Data></Cell>
    <Cell ss:StyleID="s62"><Data ss:Type="String">USA</Data></Cell>
    <Cell ss:StyleID="s62"><Data ss:Type="String">not_found</Data></Cell>
    <Cell ss:StyleID="s62"><Data ss:Type="String">Farm</Data></Cell>
    <Cell ss:StyleID="s62"><Data ss:Type="String">Tyson,G.H., McDermott,P.F., Li,C., Tadesse,D.A., Mukherjee,S., Bodeis-Jones,S., Kabera,C., Gaines,S.A., Loneragan,G.H., Edrington,T.S., Torrence,M., Harhay,D.M. and Zhao,S. Tyson,G.H., McDermott,P.F., Li,C., Tadesse,D.A., Mukherjee,S., Bodeis-Jones,S., Kabera,C., Gaines,S.A., Loneragan,G.H., Edrington,T.S., Torrence,M., Harhay,D.M. and Zhao,S.</Data></Cell>
    <Cell ss:StyleID="s62"><Data ss:Type="String">Whole-genome sequencing effectively predicts antimicrobial resistance phenotypes of E. coli Direct Submission</Data></Cell>
   </Row>
   <Row ss:AutoFitHeight="0">
    <Cell ss:StyleID="s62"><Data ss:Type="String">Escherichia coli CVM N36099PS</Data></Cell>
    <Cell ss:StyleID="s62"><Data ss:Type="Number">267</Data></Cell>
    <Cell ss:StyleID="s62"><Data ss:Type="Number">0</Data></Cell>
    <Cell ss:StyleID="s62"><Data ss:Type="Number">1</Data></Cell>
    <Cell ss:StyleID="s62"><Data ss:Type="Number">0</Data></Cell>
    <Cell ss:StyleID="s62"><Data ss:Type="String">CVM N36099PS</Data></Cell>
    <Cell ss:StyleID="s62"><Data ss:Type="String">SAMN03177654</Data></Cell>
    <Cell><Data ss:Type="String">JWZD01000001</Data></Cell>
    <Cell ss:StyleID="s62"><Data ss:Type="String">USA</Data></Cell>
    <Cell ss:StyleID="s62"><Data ss:Type="String">not_found</Data></Cell>
    <Cell ss:StyleID="s62"><Data ss:Type="String">Farm</Data></Cell>
    <Cell ss:StyleID="s62"><Data ss:Type="String">Tyson,G.H., McDermott,P.F., Li,C., Tadesse,D.A., Mukherjee,S., Bodeis-Jones,S., Kabera,C., Gaines,S.A., Loneragan,G.H., Edrington,T.S., Torrence,M., Harhay,D.M. and Zhao,S. Tyson,G.H., McDermott,P.F., Li,C., Tadesse,D.A., Mukherjee,S., Bodeis-Jones,S., Kabera,C., Gaines,S.A., Loneragan,G.H., Edrington,T.S., Torrence,M., Harhay,D.M. and Zhao,S.</Data></Cell>
    <Cell ss:StyleID="s62"><Data ss:Type="String">Whole-genome sequencing effectively predicts antimicrobial resistance phenotypes of E. coli Direct Submission</Data></Cell>
   </Row>
   <Row ss:AutoFitHeight="0">
    <Cell ss:StyleID="s62"><Data ss:Type="String">Escherichia coli CVM N36210PS</Data></Cell>
    <Cell ss:StyleID="s62"><Data ss:Type="Number">153</Data></Cell>
    <Cell ss:StyleID="s62"><Data ss:Type="Number">0</Data></Cell>
    <Cell ss:StyleID="s62"><Data ss:Type="Number">1</Data></Cell>
    <Cell ss:StyleID="s62"><Data ss:Type="Number">0</Data></Cell>
    <Cell ss:StyleID="s62"><Data ss:Type="String">CVM N36210PS</Data></Cell>
    <Cell ss:StyleID="s62"><Data ss:Type="String">SAMN03177658</Data></Cell>
    <Cell><Data ss:Type="String">JWZB01000001</Data></Cell>
    <Cell ss:StyleID="s62"><Data ss:Type="String">USA</Data></Cell>
    <Cell ss:StyleID="s62"><Data ss:Type="String">not_found</Data></Cell>
    <Cell ss:StyleID="s62"><Data ss:Type="String">Farm</Data></Cell>
    <Cell ss:StyleID="s62"><Data ss:Type="String">Tyson,G.H., McDermott,P.F., Li,C., Tadesse,D.A., Mukherjee,S., Bodeis-Jones,S., Kabera,C., Gaines,S.A., Loneragan,G.H., Edrington,T.S., Torrence,M., Harhay,D.M. and Zhao,S. Tyson,G.H., McDermott,P.F., Li,C., Tadesse,D.A., Mukherjee,S., Bodeis-Jones,S., Kabera,C., Gaines,S.A., Loneragan,G.H., Edrington,T.S., Torrence,M., Harhay,D.M. and Zhao,S.</Data></Cell>
    <Cell ss:StyleID="s62"><Data ss:Type="String">Whole-genome sequencing effectively predicts antimicrobial resistance phenotypes of E. coli Direct Submission</Data></Cell>
   </Row>
   <Row ss:AutoFitHeight="0">
    <Cell ss:StyleID="s62"><Data ss:Type="String">Escherichia coli CVM N36225PS</Data></Cell>
    <Cell ss:StyleID="s62"><Data ss:Type="Number">154</Data></Cell>
    <Cell ss:StyleID="s62"><Data ss:Type="Number">0</Data></Cell>
    <Cell ss:StyleID="s62"><Data ss:Type="Number">1</Data></Cell>
    <Cell ss:StyleID="s62"><Data ss:Type="Number">0</Data></Cell>
    <Cell ss:StyleID="s62"><Data ss:Type="String">CVM N36225PS</Data></Cell>
    <Cell ss:StyleID="s62"><Data ss:Type="String">SAMN03177659</Data></Cell>
    <Cell><Data ss:Type="String">JUCP01000001</Data></Cell>
    <Cell ss:StyleID="s62"><Data ss:Type="String">USA</Data></Cell>
    <Cell ss:StyleID="s62"><Data ss:Type="String">not_found</Data></Cell>
    <Cell ss:StyleID="s62"><Data ss:Type="String">Farm</Data></Cell>
    <Cell ss:StyleID="s62"><Data ss:Type="String">Tyson,G.H., McDermott,P.F., Li,C., Tadesse,D.A., Mukherjee,S., Bodeis-Jones,S., Kabera,C., Gaines,S.A., Loneragan,G.H., Edrington,T.S., Torrence,M., Harhay,D.M. and Zhao,S. Tyson,G.H., McDermott,P.F., Li,C., Tadesse,D.A., Mukherjee,S., Bodeis-Jones,S., Kabera,C., Gaines,S.A., Loneragan,G.H., Edrington,T.S., Torrence,M., Harhay,D.M. and Zhao,S.</Data></Cell>
    <Cell ss:StyleID="s62"><Data ss:Type="String">Whole-genome sequencing effectively predicts antimicrobial resistance phenotypes of E. coli Direct Submission</Data></Cell>
   </Row>
   <Row ss:AutoFitHeight="0">
    <Cell ss:StyleID="s62"><Data ss:Type="String">Escherichia coli CVM N36312PS</Data></Cell>
    <Cell ss:StyleID="s62"><Data ss:Type="Number">141</Data></Cell>
    <Cell ss:StyleID="s62"><Data ss:Type="Number">0</Data></Cell>
    <Cell ss:StyleID="s62"><Data ss:Type="Number">1</Data></Cell>
    <Cell ss:StyleID="s62"><Data ss:Type="Number">0</Data></Cell>
    <Cell ss:StyleID="s62"><Data ss:Type="String">CVM N36312PS</Data></Cell>
    <Cell ss:StyleID="s62"><Data ss:Type="String">SAMN03177660</Data></Cell>
    <Cell><Data ss:Type="String">JUCO01000001</Data></Cell>
    <Cell ss:StyleID="s62"><Data ss:Type="String">USA</Data></Cell>
    <Cell ss:StyleID="s62"><Data ss:Type="String">not_found</Data></Cell>
    <Cell ss:StyleID="s62"><Data ss:Type="String">Farm</Data></Cell>
    <Cell ss:StyleID="s62"><Data ss:Type="String">Tyson,G.H., McDermott,P.F., Li,C., Tadesse,D.A., Mukherjee,S., Bodeis-Jones,S., Kabera,C., Gaines,S.A., Loneragan,G.H., Edrington,T.S., Torrence,M., Harhay,D.M. and Zhao,S. Tyson,G.H., McDermott,P.F., Li,C., Tadesse,D.A., Mukherjee,S., Bodeis-Jones,S., Kabera,C., Gaines,S.A., Loneragan,G.H., Edrington,T.S., Torrence,M., Harhay,D.M. and Zhao,S.</Data></Cell>
    <Cell ss:StyleID="s62"><Data ss:Type="String">Whole-genome sequencing effectively predicts antimicrobial resistance phenotypes of E. coli Direct Submission</Data></Cell>
   </Row>
   <Row ss:AutoFitHeight="0">
    <Cell ss:StyleID="s62"><Data ss:Type="String">Escherichia coli CVM N36401PS</Data></Cell>
    <Cell ss:StyleID="s62"><Data ss:Type="Number">157</Data></Cell>
    <Cell ss:StyleID="s62"><Data ss:Type="Number">0</Data></Cell>
    <Cell ss:StyleID="s62"><Data ss:Type="Number">1</Data></Cell>
    <Cell ss:StyleID="s62"><Data ss:Type="Number">0</Data></Cell>
    <Cell ss:StyleID="s62"><Data ss:Type="String">CVM N36401PS</Data></Cell>
    <Cell ss:StyleID="s62"><Data ss:Type="String">SAMN03177664</Data></Cell>
    <Cell><Data ss:Type="String">JUCK01000001</Data></Cell>
    <Cell ss:StyleID="s62"><Data ss:Type="String">USA</Data></Cell>
    <Cell ss:StyleID="s62"><Data ss:Type="String">not_found</Data></Cell>
    <Cell ss:StyleID="s62"><Data ss:Type="String">Farm</Data></Cell>
    <Cell ss:StyleID="s62"><Data ss:Type="String">Tyson,G.H., McDermott,P.F., Li,C., Tadesse,D.A., Mukherjee,S., Bodeis-Jones,S., Kabera,C., Gaines,S.A., Loneragan,G.H., Edrington,T.S., Torrence,M., Harhay,D.M. and Zhao,S. Tyson,G.H., McDermott,P.F., Li,C., Tadesse,D.A., Mukherjee,S., Bodeis-Jones,S., Kabera,C., Gaines,S.A., Loneragan,G.H., Edrington,T.S., Torrence,M., Harhay,D.M. and Zhao,S.</Data></Cell>
    <Cell ss:StyleID="s62"><Data ss:Type="String">Whole-genome sequencing effectively predicts antimicrobial resistance phenotypes of E. coli Direct Submission</Data></Cell>
   </Row>
   <Row ss:AutoFitHeight="0">
    <Cell ss:StyleID="s62"><Data ss:Type="String">Escherichia coli CVM N36404PS</Data></Cell>
    <Cell ss:StyleID="s62"><Data ss:Type="Number">89</Data></Cell>
    <Cell ss:StyleID="s62"><Data ss:Type="Number">0</Data></Cell>
    <Cell ss:StyleID="s62"><Data ss:Type="Number">1</Data></Cell>
    <Cell ss:StyleID="s62"><Data ss:Type="Number">0</Data></Cell>
    <Cell ss:StyleID="s62"><Data ss:Type="String">CVM N36404PS</Data></Cell>
    <Cell ss:StyleID="s62"><Data ss:Type="String">SAMN03177665</Data></Cell>
    <Cell><Data ss:Type="String">JUCJ01000001</Data></Cell>
    <Cell ss:StyleID="s62"><Data ss:Type="String">USA</Data></Cell>
    <Cell ss:StyleID="s62"><Data ss:Type="String">not_found</Data></Cell>
    <Cell ss:StyleID="s62"><Data ss:Type="String">Farm</Data></Cell>
    <Cell ss:StyleID="s62"><Data ss:Type="String">Tyson,G.H., McDermott,P.F., Li,C., Tadesse,D.A., Mukherjee,S., Bodeis-Jones,S., Kabera,C., Gaines,S.A., Loneragan,G.H., Edrington,T.S., Torrence,M., Harhay,D.M. and Zhao,S. Tyson,G.H., McDermott,P.F., Li,C., Tadesse,D.A., Mukherjee,S., Bodeis-Jones,S., Kabera,C., Gaines,S.A., Loneragan,G.H., Edrington,T.S., Torrence,M., Harhay,D.M. and Zhao,S.</Data></Cell>
    <Cell ss:StyleID="s62"><Data ss:Type="String">Whole-genome sequencing effectively predicts antimicrobial resistance phenotypes of E. coli Direct Submission</Data></Cell>
   </Row>
   <Row ss:AutoFitHeight="0">
    <Cell ss:StyleID="s62"><Data ss:Type="String">Escherichia coli CVM N36613PS</Data></Cell>
    <Cell ss:StyleID="s62"><Data ss:Type="Number">149</Data></Cell>
    <Cell ss:StyleID="s62"><Data ss:Type="Number">0</Data></Cell>
    <Cell ss:StyleID="s62"><Data ss:Type="Number">1</Data></Cell>
    <Cell ss:StyleID="s62"><Data ss:Type="Number">0</Data></Cell>
    <Cell ss:StyleID="s62"><Data ss:Type="String">CVM N36613PS</Data></Cell>
    <Cell ss:StyleID="s62"><Data ss:Type="String">SAMN03177668</Data></Cell>
    <Cell><Data ss:Type="String">JUCH01000001</Data></Cell>
    <Cell ss:StyleID="s62"><Data ss:Type="String">USA</Data></Cell>
    <Cell ss:StyleID="s62"><Data ss:Type="String">not_found</Data></Cell>
    <Cell ss:StyleID="s62"><Data ss:Type="String">Farm</Data></Cell>
    <Cell ss:StyleID="s62"><Data ss:Type="String">Tyson,G.H., McDermott,P.F., Li,C., Tadesse,D.A., Mukherjee,S., Bodeis-Jones,S., Kabera,C., Gaines,S.A., Loneragan,G.H., Edrington,T.S., Torrence,M., Harhay,D.M. and Zhao,S. Tyson,G.H., McDermott,P.F., Li,C., Tadesse,D.A., Mukherjee,S., Bodeis-Jones,S., Kabera,C., Gaines,S.A., Loneragan,G.H., Edrington,T.S., Torrence,M., Harhay,D.M. and Zhao,S.</Data></Cell>
    <Cell ss:StyleID="s62"><Data ss:Type="String">Whole-genome sequencing effectively predicts antimicrobial resistance phenotypes of E. coli Direct Submission</Data></Cell>
   </Row>
   <Row ss:AutoFitHeight="0">
    <Cell ss:StyleID="s62"><Data ss:Type="String">Escherichia coli CVM N36620PS</Data></Cell>
    <Cell ss:StyleID="s62"><Data ss:Type="Number">105</Data></Cell>
    <Cell ss:StyleID="s62"><Data ss:Type="Number">0</Data></Cell>
    <Cell ss:StyleID="s62"><Data ss:Type="Number">1</Data></Cell>
    <Cell ss:StyleID="s62"><Data ss:Type="Number">0</Data></Cell>
    <Cell ss:StyleID="s62"><Data ss:Type="String">CVM N36620PS</Data></Cell>
    <Cell ss:StyleID="s62"><Data ss:Type="String">SAMN03177669</Data></Cell>
    <Cell><Data ss:Type="String">JUCG01000001</Data></Cell>
    <Cell ss:StyleID="s62"><Data ss:Type="String">USA</Data></Cell>
    <Cell ss:StyleID="s62"><Data ss:Type="String">not_found</Data></Cell>
    <Cell ss:StyleID="s62"><Data ss:Type="String">Farm</Data></Cell>
    <Cell ss:StyleID="s62"><Data ss:Type="String">Tyson,G.H., McDermott,P.F., Li,C., Tadesse,D.A., Mukherjee,S., Bodeis-Jones,S., Kabera,C., Gaines,S.A., Loneragan,G.H., Edrington,T.S., Torrence,M., Harhay,D.M. and Zhao,S. Tyson,G.H., McDermott,P.F., Li,C., Tadesse,D.A., Mukherjee,S., Bodeis-Jones,S., Kabera,C., Gaines,S.A., Loneragan,G.H., Edrington,T.S., Torrence,M., Harhay,D.M. and Zhao,S.</Data></Cell>
    <Cell ss:StyleID="s62"><Data ss:Type="String">Whole-genome sequencing effectively predicts antimicrobial resistance phenotypes of E. coli Direct Submission</Data></Cell>
   </Row>
   <Row ss:AutoFitHeight="0">
    <Cell ss:StyleID="s62"><Data ss:Type="String">Escherichia coli CVM N36837PS</Data></Cell>
    <Cell ss:StyleID="s62"><Data ss:Type="Number">145</Data></Cell>
    <Cell ss:StyleID="s62"><Data ss:Type="Number">0</Data></Cell>
    <Cell ss:StyleID="s62"><Data ss:Type="Number">1</Data></Cell>
    <Cell ss:StyleID="s62"><Data ss:Type="Number">0</Data></Cell>
    <Cell ss:StyleID="s62"><Data ss:Type="String">CVM N36837PS</Data></Cell>
    <Cell ss:StyleID="s62"><Data ss:Type="String">SAMN03177671</Data></Cell>
    <Cell><Data ss:Type="String">JUCE01000001</Data></Cell>
    <Cell ss:StyleID="s62"><Data ss:Type="String">USA</Data></Cell>
    <Cell ss:StyleID="s62"><Data ss:Type="String">not_found</Data></Cell>
    <Cell ss:StyleID="s62"><Data ss:Type="String">Farm</Data></Cell>
    <Cell ss:StyleID="s62"><Data ss:Type="String">Tyson,G.H., McDermott,P.F., Li,C., Tadesse,D.A., Mukherjee,S., Bodeis-Jones,S., Kabera,C., Gaines,S.A., Loneragan,G.H., Edrington,T.S., Torrence,M., Harhay,D.M. and Zhao,S. Tyson,G.H., McDermott,P.F., Li,C., Tadesse,D.A., Mukherjee,S., Bodeis-Jones,S., Kabera,C., Gaines,S.A., Loneragan,G.H., Edrington,T.S., Torrence,M., Harhay,D.M. and Zhao,S.</Data></Cell>
    <Cell ss:StyleID="s62"><Data ss:Type="String">Whole-genome sequencing effectively predicts antimicrobial resistance phenotypes of E. coli Direct Submission</Data></Cell>
   </Row>
   <Row ss:AutoFitHeight="0">
    <Cell ss:StyleID="s62"><Data ss:Type="String">Escherichia coli CVM N38795PS</Data></Cell>
    <Cell ss:StyleID="s62"><Data ss:Type="Number">202</Data></Cell>
    <Cell ss:StyleID="s62"><Data ss:Type="Number">0</Data></Cell>
    <Cell ss:StyleID="s62"><Data ss:Type="Number">1</Data></Cell>
    <Cell ss:StyleID="s62"><Data ss:Type="Number">0</Data></Cell>
    <Cell ss:StyleID="s62"><Data ss:Type="String">CVM N38795PS</Data></Cell>
    <Cell ss:StyleID="s62"><Data ss:Type="String">SAMN03177682</Data></Cell>
    <Cell><Data ss:Type="String">JUBW01000001</Data></Cell>
    <Cell ss:StyleID="s62"><Data ss:Type="String">USA</Data></Cell>
    <Cell ss:StyleID="s62"><Data ss:Type="String">not_found</Data></Cell>
    <Cell ss:StyleID="s62"><Data ss:Type="String">Farm</Data></Cell>
    <Cell ss:StyleID="s62"><Data ss:Type="String">Tyson,G.H., McDermott,P.F., Li,C., Tadesse,D.A., Mukherjee,S., Bodeis-Jones,S., Kabera,C., Gaines,S.A., Loneragan,G.H., Edrington,T.S., Torrence,M., Harhay,D.M. and Zhao,S. Tyson,G.H., McDermott,P.F., Li,C., Tadesse,D.A., Mukherjee,S., Bodeis-Jones,S., Kabera,C., Gaines,S.A., Loneragan,G.H., Edrington,T.S., Torrence,M., Harhay,D.M. and Zhao,S.</Data></Cell>
    <Cell ss:StyleID="s62"><Data ss:Type="String">Whole-genome sequencing effectively predicts antimicrobial resistance phenotypes of E. coli Direct Submission</Data></Cell>
   </Row>
   <Row ss:AutoFitHeight="0">
    <Cell ss:StyleID="s62"><Data ss:Type="String">Escherichia coli CVM N38796PS</Data></Cell>
    <Cell ss:StyleID="s62"><Data ss:Type="Number">335</Data></Cell>
    <Cell ss:StyleID="s62"><Data ss:Type="Number">0</Data></Cell>
    <Cell ss:StyleID="s62"><Data ss:Type="Number">1</Data></Cell>
    <Cell ss:StyleID="s62"><Data ss:Type="Number">0</Data></Cell>
    <Cell ss:StyleID="s62"><Data ss:Type="String">CVM N38796PS</Data></Cell>
    <Cell ss:StyleID="s62"><Data ss:Type="String">SAMN03177683</Data></Cell>
    <Cell><Data ss:Type="String">JWYW01000001</Data></Cell>
    <Cell ss:StyleID="s62"><Data ss:Type="String">USA</Data></Cell>
    <Cell ss:StyleID="s62"><Data ss:Type="String">not_found</Data></Cell>
    <Cell ss:StyleID="s62"><Data ss:Type="String">Farm</Data></Cell>
    <Cell ss:StyleID="s62"><Data ss:Type="String">Tyson,G.H., McDermott,P.F., Li,C., Tadesse,D.A., Mukherjee,S., Bodeis-Jones,S., Kabera,C., Gaines,S.A., Loneragan,G.H., Edrington,T.S., Torrence,M., Harhay,D.M. and Zhao,S. Tyson,G.H., McDermott,P.F., Li,C., Tadesse,D.A., Mukherjee,S., Bodeis-Jones,S., Kabera,C., Gaines,S.A., Loneragan,G.H., Edrington,T.S., Torrence,M., Harhay,D.M. and Zhao,S.</Data></Cell>
    <Cell ss:StyleID="s62"><Data ss:Type="String">Whole-genome sequencing effectively predicts antimicrobial resistance phenotypes of E. coli Direct Submission</Data></Cell>
   </Row>
   <Row ss:AutoFitHeight="0">
    <Cell ss:StyleID="s62"><Data ss:Type="String">Escherichia coli DEC6A</Data></Cell>
    <Cell ss:StyleID="s62"><Data ss:Type="Number">61</Data></Cell>
    <Cell ss:StyleID="s62"><Data ss:Type="Number">0</Data></Cell>
    <Cell ss:StyleID="s62"><Data ss:Type="Number">1</Data></Cell>
    <Cell ss:StyleID="s62"><Data ss:Type="Number">0</Data></Cell>
    <Cell ss:StyleID="s62"><Data ss:Type="String">DEC6A</Data></Cell>
    <Cell ss:StyleID="s62"><Data ss:Type="String">SAMN00191001</Data></Cell>
    <Cell><Data ss:Type="String">AIFV01000061</Data></Cell>
    <Cell ss:StyleID="s62"><Data ss:Type="String">USA: NJ</Data></Cell>
    <Cell ss:StyleID="s62"><Data ss:Type="String">Homo sapiens</Data></Cell>
    <Cell ss:StyleID="s62"><Data ss:Type="String">infant</Data></Cell>
    <Cell ss:StyleID="s62"><Data ss:Type="String">Hazen,T.H., Sahl,J.W., Redman,J.C., Morris,C.R., Daugherty,S.C., Chibucos,M.C., Sengamalay,N.A., Fraser-Liggett,C.M., Steinsland,H., Whittam,T.S., Whittam,B., Manning,S.D. and Rasko,D.A. Rasko,D., Redman,J., Daugherty,S.C., Chibucos,M.C., Tallon,L., Sadzewicz,L., Jones,K., Santana-Cruz,I. and Liu,X.</Data></Cell>
    <Cell ss:StyleID="s62"><Data ss:Type="String">Draft Genome Sequences of the Diarrheagenic Escherichia coli Collection Direct Submission</Data></Cell>
   </Row>
   <Row ss:AutoFitHeight="0">
    <Cell ss:StyleID="s62"><Data ss:Type="String">Escherichia coli DEC6B</Data></Cell>
    <Cell ss:StyleID="s62"><Data ss:Type="Number">65</Data></Cell>
    <Cell ss:StyleID="s62"><Data ss:Type="Number">0</Data></Cell>
    <Cell ss:StyleID="s62"><Data ss:Type="Number">1</Data></Cell>
    <Cell ss:StyleID="s62"><Data ss:Type="Number">0</Data></Cell>
    <Cell ss:StyleID="s62"><Data ss:Type="String">DEC6B</Data></Cell>
    <Cell ss:StyleID="s62"><Data ss:Type="String">SAMN00190997</Data></Cell>
    <Cell><Data ss:Type="String">AIFW01000065</Data></Cell>
    <Cell ss:StyleID="s62"><Data ss:Type="String">Germany</Data></Cell>
    <Cell ss:StyleID="s62"><Data ss:Type="String">Homo sapiens</Data></Cell>
    <Cell ss:StyleID="s62"><Data ss:Type="String">not_found</Data></Cell>
    <Cell ss:StyleID="s62"><Data ss:Type="String">Hazen,T.H., Sahl,J.W., Redman,J.C., Morris,C.R., Daugherty,S.C., Chibucos,M.C., Sengamalay,N.A., Fraser-Liggett,C.M., Steinsland,H., Whittam,T.S., Whittam,B., Manning,S.D. and Rasko,D.A. Rasko,D., Redman,J., Daugherty,S.C., Chibucos,M.C., Tallon,L., Sadzewicz,L., Jones,K., Santana-Cruz,I. and Liu,X.</Data></Cell>
    <Cell ss:StyleID="s62"><Data ss:Type="String">Draft Genome Sequences of the Diarrheagenic Escherichia coli Collection Direct Submission</Data></Cell>
   </Row>
   <Row ss:AutoFitHeight="0">
    <Cell ss:StyleID="s62"><Data ss:Type="String">Escherichia coli DEC6C</Data></Cell>
    <Cell ss:StyleID="s62"><Data ss:Type="Number">77</Data></Cell>
    <Cell ss:StyleID="s62"><Data ss:Type="Number">0</Data></Cell>
    <Cell ss:StyleID="s62"><Data ss:Type="Number">1</Data></Cell>
    <Cell ss:StyleID="s62"><Data ss:Type="Number">0</Data></Cell>
    <Cell ss:StyleID="s62"><Data ss:Type="String">DEC6C</Data></Cell>
    <Cell ss:StyleID="s62"><Data ss:Type="String">SAMN00190995</Data></Cell>
    <Cell><Data ss:Type="String">AIFX01000077</Data></Cell>
    <Cell ss:StyleID="s62"><Data ss:Type="String">Guatemala</Data></Cell>
    <Cell ss:StyleID="s62"><Data ss:Type="String">Homo sapiens</Data></Cell>
    <Cell ss:StyleID="s62"><Data ss:Type="String">not_found</Data></Cell>
    <Cell ss:StyleID="s62"><Data ss:Type="String">Hazen,T.H., Sahl,J.W., Redman,J.C., Morris,C.R., Daugherty,S.C., Chibucos,M.C., Sengamalay,N.A., Fraser-Liggett,C.M., Steinsland,H., Whittam,T.S., Whittam,B., Manning,S.D. and Rasko,D.A. Rasko,D., Redman,J., Daugherty,S.C., Chibucos,M.C., Tallon,L., Sadzewicz,L., Jones,K., Santana-Cruz,I. and Liu,X.</Data></Cell>
    <Cell ss:StyleID="s62"><Data ss:Type="String">Draft Genome Sequences of the Diarrheagenic Escherichia coli Collection Direct Submission</Data></Cell>
   </Row>
   <Row ss:AutoFitHeight="0">
    <Cell ss:StyleID="s62"><Data ss:Type="String">Escherichia coli DEC6D</Data></Cell>
    <Cell ss:StyleID="s62"><Data ss:Type="Number">60</Data></Cell>
    <Cell ss:StyleID="s62"><Data ss:Type="Number">0</Data></Cell>
    <Cell ss:StyleID="s62"><Data ss:Type="Number">1</Data></Cell>
    <Cell ss:StyleID="s62"><Data ss:Type="Number">0</Data></Cell>
    <Cell ss:StyleID="s62"><Data ss:Type="String">DEC6D</Data></Cell>
    <Cell ss:StyleID="s62"><Data ss:Type="String">SAMN00190996</Data></Cell>
    <Cell><Data ss:Type="String">AIFY01000060</Data></Cell>
    <Cell ss:StyleID="s62"><Data ss:Type="String">Italy</Data></Cell>
    <Cell ss:StyleID="s62"><Data ss:Type="String">Homo sapiens</Data></Cell>
    <Cell ss:StyleID="s62"><Data ss:Type="String">not_found</Data></Cell>
    <Cell ss:StyleID="s62"><Data ss:Type="String">Hazen,T.H., Sahl,J.W., Redman,J.C., Morris,C.R., Daugherty,S.C., Chibucos,M.C., Sengamalay,N.A., Fraser-Liggett,C.M., Steinsland,H., Whittam,T.S., Whittam,B., Manning,S.D. and Rasko,D.A. Rasko,D., Redman,J., Daugherty,S.C., Chibucos,M.C., Tallon,L., Sadzewicz,L., Jones,K., Santana-Cruz,I. and Liu,X.</Data></Cell>
    <Cell ss:StyleID="s62"><Data ss:Type="String">Draft Genome Sequences of the Diarrheagenic Escherichia coli Collection Direct Submission</Data></Cell>
   </Row>
   <Row ss:AutoFitHeight="0">
    <Cell ss:StyleID="s62"><Data ss:Type="String">Escherichia coli DEC6E</Data></Cell>
    <Cell ss:StyleID="s62"><Data ss:Type="Number">53</Data></Cell>
    <Cell ss:StyleID="s62"><Data ss:Type="Number">0</Data></Cell>
    <Cell ss:StyleID="s62"><Data ss:Type="Number">1</Data></Cell>
    <Cell ss:StyleID="s62"><Data ss:Type="Number">0</Data></Cell>
    <Cell ss:StyleID="s62"><Data ss:Type="String">DEC6E</Data></Cell>
    <Cell ss:StyleID="s62"><Data ss:Type="String">SAMN00190994</Data></Cell>
    <Cell><Data ss:Type="String">AIFZ01000053</Data></Cell>
    <Cell ss:StyleID="s62"><Data ss:Type="String">Brazil</Data></Cell>
    <Cell ss:StyleID="s62"><Data ss:Type="String">Homo sapiens</Data></Cell>
    <Cell ss:StyleID="s62"><Data ss:Type="String">not_found</Data></Cell>
    <Cell ss:StyleID="s62"><Data ss:Type="String">Hazen,T.H., Sahl,J.W., Redman,J.C., Morris,C.R., Daugherty,S.C., Chibucos,M.C., Sengamalay,N.A., Fraser-Liggett,C.M., Steinsland,H., Whittam,T.S., Whittam,B., Manning,S.D. and Rasko,D.A. Rasko,D., Redman,J., Daugherty,S.C., Chibucos,M.C., Tallon,L., Sadzewicz,L., Jones,K., Santana-Cruz,I. and Liu,X.</Data></Cell>
    <Cell ss:StyleID="s62"><Data ss:Type="String">Draft Genome Sequences of the Diarrheagenic Escherichia coli Collection Direct Submission</Data></Cell>
   </Row>
   <Row ss:AutoFitHeight="0">
    <Cell ss:StyleID="s62"><Data ss:Type="String">Escherichia coli DEC7B</Data></Cell>
    <Cell ss:StyleID="s62"><Data ss:Type="Number">148</Data></Cell>
    <Cell ss:StyleID="s62"><Data ss:Type="Number">0</Data></Cell>
    <Cell ss:StyleID="s62"><Data ss:Type="Number">1</Data></Cell>
    <Cell ss:StyleID="s62"><Data ss:Type="Number">0</Data></Cell>
    <Cell ss:StyleID="s62"><Data ss:Type="String">DEC7B</Data></Cell>
    <Cell ss:StyleID="s62"><Data ss:Type="String">SAMN00190993</Data></Cell>
    <Cell><Data ss:Type="String">AIGB01000148</Data></Cell>
    <Cell ss:StyleID="s62"><Data ss:Type="String">USA: PA</Data></Cell>
    <Cell ss:StyleID="s62"><Data ss:Type="String">Bos taurus</Data></Cell>
    <Cell ss:StyleID="s62"><Data ss:Type="String">not_found</Data></Cell>
    <Cell ss:StyleID="s62"><Data ss:Type="String">Hazen,T.H., Sahl,J.W., Redman,J.C., Morris,C.R., Daugherty,S.C., Chibucos,M.C., Sengamalay,N.A., Fraser-Liggett,C.M., Steinsland,H., Whittam,T.S., Whittam,B., Manning,S.D. and Rasko,D.A. Rasko,D., Redman,J., Daugherty,S.C., Chibucos,M.C., Tallon,L., Sadzewicz,L., Jones,K., Santana-Cruz,I. and Liu,X.</Data></Cell>
    <Cell ss:StyleID="s62"><Data ss:Type="String">Draft Genome Sequences of the Diarrheagenic Escherichia coli Collection Direct Submission</Data></Cell>
   </Row>
   <Row ss:AutoFitHeight="0">
    <Cell ss:StyleID="s62"><Data ss:Type="String">Escherichia coli DH1</Data></Cell>
    <Cell ss:StyleID="s62"><Data ss:Type="Number">1</Data></Cell>
    <Cell ss:StyleID="s62"><Data ss:Type="Number">0</Data></Cell>
    <Cell ss:StyleID="s62"><Data ss:Type="Number">1</Data></Cell>
    <Cell ss:StyleID="s62"><Data ss:Type="Number">0</Data></Cell>
    <Cell ss:StyleID="s62"><Data ss:Type="String">DH1</Data></Cell>
    <Cell ss:StyleID="s62"><Data ss:Type="String">SAMN02598470</Data></Cell>
    <Cell><Data ss:Type="String">CP001637</Data></Cell>
    <Cell ss:StyleID="s62"><Data ss:Type="String">not_found</Data></Cell>
    <Cell ss:StyleID="s62"><Data ss:Type="String">not_found</Data></Cell>
    <Cell ss:StyleID="s62"><Data ss:Type="String">not_found</Data></Cell>
    <Cell ss:StyleID="s62"><Data ss:Type="String">Lucas,S., Copeland,A., Lapidus,A., Glavina del Rio,T., Dalin,E., Tice,H., Bruce,D., Goodwin,L., Pitluck,S., Chertkov,O., Brettin,T., Detter,J.C., Han,C., Larimer,F., Land,M., Hauser,L., Kyrpides,N., Ovchinnikova,G. and Keasling,J.D. Lucas,S., Copeland,A., Lapidus,A., Glavina del Rio,T., Tice,H., Bruce,D., Goodwin,L., Pitluck,S., Chertkov,O., Brettin,T., Detter,J.C., Han,C., Larimer,F., Land,M., Hauser,L., Kyrpides,N., Ovchinnikova,G. and Keasling,J.D.</Data></Cell>
    <Cell ss:StyleID="s62"><Data ss:Type="String">Complete sequence of Escherichia coli DH1 Direct Submission</Data></Cell>
   </Row>
   <Row ss:AutoFitHeight="0">
    <Cell ss:StyleID="s62"><Data ss:Type="String">Escherichia coli DH5alpha</Data></Cell>
    <Cell ss:StyleID="s62"><Data ss:Type="Number">89</Data></Cell>
[truncated: 3,814,038 more chars]
